# Supplementary material for: Gene gain and loss push prokaryotes beyond the homologous recombination barrier and accelerate genome sequence divergence
Source: Nat Commun. 2019 Nov 26;10:5376. doi: 10.1038/s41467-019-13429-2 (PMC6879757; doi:10.1038/s41467-019-13429-2)
Supplement: Supplementary file 6 — Source Data [file 41467_2019_13429_MOESM6_ESM.zip]

Archive with 9 entries (9 files):
- Fig1c_data.csv
- Fig1d_data.csv
- Fig2a_tree.tre
- Fig2b_tree.tre
- Fig2c_ATGC014.txt
- Fig2c_ATGC071.txt
- Fig2c_ATGC078.txt
- Fig3_data.txt
- Fig4_data.txt
