# Supplementary material for: Gene gain and loss push prokaryotes beyond the homologous recombination barrier and accelerate genome sequence divergence
Source: Nat Commun. 2019 Nov 26;10:5376. doi: 10.1038/s41467-019-13429-2 (PMC6879757; doi:10.1038/s41467-019-13429-2)
Supplement: Supplementary file 6 — Source Data [file 41467_2019_13429_MOESM6_ESM.zip › Fig1c_data.csv]

# Data used to generate the commonality plot of ATGC014 with distances from the sequence-based tree (Fig 1c). The average number of (distinct) genes in the genomes from ATGC014 is 5553.6.
# sample_size	tree_distance	num_common_genes
2	1.163052260738e-01	4539
2	1.135051002525e-01	4464
2	1.494067134602e-01	4276
2	1.211154422166e-01	4459
2	1.570170554243e-01	4297
2	5.561249889907e-02	4636
2	1.202154017741e-01	4586
2	1.561170149817e-01	4331
2	5.471245845654e-02	4671
2	4.780214794777e-03	4972
2	1.201343981343e-01	4410
2	1.560360113419e-01	4219
2	5.463145481671e-02	4526
2	1.149951672074e-02	4770
2	1.059947627821e-02	4816
2	1.202764045152e-01	4417
2	1.561780177228e-01	4229
2	5.477346119764e-02	4532
2	1.164152310167e-02	4777
2	1.074148265914e-02	4820
2	9.880443969121e-04	5457
2	1.202764045152e-01	4416
2	1.561780177228e-01	4229
2	5.477346119764e-02	4531
2	1.164152310167e-02	4776
2	1.074148265914e-02	4819
2	9.880443969121e-04	5451
2	2.000089872292e-06	5489
2	1.227135140246e-01	4338
2	1.586151272322e-01	4153
2	5.721057070703e-02	4453
2	1.407863261106e-02	4693
2	1.317859216853e-02	4734
2	3.425153906299e-03	5363
2	3.003134943246e-03	5392
2	3.003134943246e-03	5385
2	1.196273753516e-01	4421
2	1.555289885593e-01	4242
2	5.412443203408e-02	4551
2	1.099249393811e-02	4811
2	1.009245349558e-02	4843
2	2.171097556373e-03	5156
2	2.313103937305e-03	5162
2	2.313103937305e-03	5160
2	4.750213446693e-03	5073
2	1.251556237586e-01	4434
2	1.610572369663e-01	4299
2	5.965268044110e-02	4633
2	2.386107217644e-02	4719
2	2.296103173391e-02	4775
2	2.288002809408e-02	4734
2	2.302203447501e-02	4740
2	2.302203447501e-02	4736
2	2.545914398440e-02	4654
2	2.237300531145e-02	4669
2	1.283757684530e-01	4328
2	1.642773816607e-01	4187
2	6.287282513549e-02	4547
2	2.708121687083e-02	4688
2	2.618117642830e-02	4724
2	2.610017278847e-02	4546
2	2.624217916940e-02	4549
2	2.624217916940e-02	4548
2	2.867928867879e-02	4469
2	2.559315000584e-02	4570
2	1.072048171548e-02	4875
2	1.249956165689e-01	4527
2	1.608972297765e-01	4326
2	5.949267325131e-02	4656
2	2.370106498666e-02	4779
2	2.280102454412e-02	4893
2	2.272002090430e-02	4753
2	2.286202728523e-02	4757
2	2.286202728523e-02	4756
2	2.529913679462e-02	4672
2	2.221299812167e-02	4706
2	7.340329831310e-03	5039
2	8.420378362348e-03	4980
2	1.090859016797e-01	4625
2	1.449875148874e-01	4364
2	1.109859870584e-01	4454
2	1.185963290225e-01	4418
2	1.176962885799e-01	4511
2	1.176152849401e-01	4393
2	1.177572913210e-01	4400
2	1.177572913210e-01	4400
2	1.201944008304e-01	4322
2	1.171082621575e-01	4349
2	1.226365105645e-01	4466
2	1.258566552589e-01	4296
2	1.224765033747e-01	4529
2	1.107859780712e-01	4507
2	1.466875912788e-01	4243
2	1.126860634498e-01	4333
2	1.202964054139e-01	4288
2	1.193963649714e-01	4386
2	1.193153613316e-01	4277
2	1.194573677125e-01	4283
2	1.194573677125e-01	4283
2	1.218944772219e-01	4209
2	1.188083385489e-01	4226
2	1.243365869559e-01	4339
2	1.275567316503e-01	4184
2	1.241765797662e-01	4399
2	3.462155568937e-03	5456
2	1.090098982646e-01	4594
2	1.449115114722e-01	4319
2	1.109099836433e-01	4385
2	1.185203256073e-01	4335
2	1.176202851648e-01	4449
2	1.175392815250e-01	4332
2	1.176812879059e-01	4339
2	1.176812879059e-01	4339
2	1.201183974153e-01	4258
2	1.170322587423e-01	4302
2	1.225605071493e-01	4369
2	1.257806518437e-01	4223
2	1.224004999596e-01	4460
2	1.686075762342e-03	5298
2	2.904130494567e-03	5295
2	1.099069385723e-01	4548
2	1.458085517799e-01	4260
2	1.118070239510e-01	4395
2	1.194173659150e-01	4342
2	1.185173254725e-01	4459
2	1.184363218327e-01	4303
2	1.185783282136e-01	4311
2	1.185783282136e-01	4311
2	1.210154377230e-01	4231
2	1.179292990501e-01	4320
2	1.234575474571e-01	4335
2	1.266776921515e-01	4232
2	1.232975402673e-01	4408
2	2.583116070065e-03	5208
2	3.801170802290e-03	5184
2	1.743078323702e-03	5260
2	1.110049879122e-01	4583
2	1.469066011198e-01	4317
2	1.129050732909e-01	4393
2	1.205154152549e-01	4367
2	1.196153748124e-01	4426
2	1.195343711726e-01	4341
2	1.196763775535e-01	4342
2	1.196763775535e-01	4342
2	1.221134870629e-01	4269
2	1.190273483899e-01	4298
2	1.245555967970e-01	4419
2	1.277757414914e-01	4268
2	1.243955896072e-01	4465
2	4.668309766422e-02	4823
2	4.838317405567e-02	4698
2	4.660709424908e-02	4766
2	4.750413455680e-02	4613
2	1.114450076841e-01	4642
2	1.473466208917e-01	4355
2	1.133450930628e-01	4421
2	1.209554350268e-01	4413
2	1.200553945843e-01	4476
2	1.199743909445e-01	4395
2	1.201163973254e-01	4393
2	1.201163973254e-01	4393
2	1.225535068348e-01	4316
2	1.194673681619e-01	4339
2	1.249956165689e-01	4462
2	1.282157612633e-01	4324
2	1.248356093791e-01	4562
2	4.712311743613e-02	4841
2	4.882319382757e-02	4690
2	4.704711402098e-02	4747
2	4.794415432870e-02	4584
2	5.920266021983e-03	5004
2	1.090649007361e-01	4702
2	1.449665139437e-01	4491
2	1.109649861147e-01	4564
2	1.185753280788e-01	4516
2	1.176752876363e-01	4597
2	1.175942839964e-01	4460
2	1.177362903774e-01	4462
2	1.177362903774e-01	4462
2	1.201733998868e-01	4384
2	1.170872612138e-01	4433
2	1.226155096208e-01	4546
2	1.258356543152e-01	4415
2	1.224555024311e-01	4599
2	4.474301048810e-02	4745
2	4.644308687955e-02	4647
2	4.466700707295e-02	4659
2	4.556404738068e-02	4558
2	3.634163297954e-02	4757
2	3.678165275144e-02	4779
3	1.896085198932e-01	4095
3	1.972188618573e-01	4111
3	1.451165206841e-01	4250
3	1.810181338918e-01	4095
3	1.963188214148e-01	4143
3	1.442164802416e-01	4279
3	1.801180934492e-01	4108
3	1.230555293927e-01	4368
3	1.589571426004e-01	4200
3	5.755258607519e-02	4559
3	1.962378177750e-01	4019
3	1.441354766018e-01	4136
3	1.800370898094e-01	3997
3	1.263746785358e-01	4219
3	1.622762917434e-01	4099
3	6.087173521826e-02	4411
3	1.254746380933e-01	4280
3	1.613762513009e-01	4094
3	5.997169477573e-02	4428
3	1.343960389686e-02	4650
3	1.963798241559e-01	4026
3	1.442774829827e-01	4144
3	1.801790961903e-01	4005
3	1.265166849167e-01	4228
3	1.624182981244e-01	4108
3	6.101374159919e-02	4419
3	1.256166444742e-01	4285
3	1.615182576818e-01	4101
3	6.011370115666e-02	4430
3	1.358161027780e-02	4655
3	1.206994235232e-01	4393
3	1.566010367308e-01	4205
3	5.519648020563e-02	4506
3	1.206454210966e-02	4751
3	1.116450166713e-02	4793
3	1.963798241559e-01	4026
3	1.442774829827e-01	4143
3	1.801790961903e-01	4005
3	1.265166849167e-01	4227
3	1.624182981244e-01	4108
3	6.101374159919e-02	4418
3	1.256166444742e-01	4284
3	1.615182576818e-01	4101
3	6.011370115666e-02	4429
3	1.358161027780e-02	4654
3	1.206994235232e-01	4392
3	1.566010367308e-01	4205
3	5.519648020563e-02	4505
3	1.206454210966e-02	4750
3	1.116450166713e-02	4792
3	1.202774045601e-01	4416
3	1.561790177678e-01	4229
3	5.477446124258e-02	4531
3	1.164252314661e-02	4776
3	1.074248270408e-02	4819
3	9.890444418482e-04	5451
3	1.988169336653e-01	3954
3	1.467145924921e-01	4072
3	1.826162056997e-01	3937
3	1.289537944261e-01	4153
3	1.648554076338e-01	4034
3	6.345085110858e-02	4340
3	1.280537539836e-01	4209
3	1.639553671912e-01	4028
3	6.255081066605e-02	4351
3	1.601871978718e-02	4574
3	1.231365330326e-01	4313
3	1.590381462402e-01	4129
3	5.763358971502e-02	4425
3	1.450165161905e-02	4665
3	1.360161117652e-02	4705
3	1.229965267415e-01	4334
3	1.588981399491e-01	4151
3	5.749358342396e-02	4447
3	1.436164532799e-02	4687
3	1.346160488546e-02	4728
3	3.708166623229e-03	5354
3	1.229965267415e-01	4333
3	1.588981399491e-01	4151
3	5.749358342396e-02	4446
3	1.436164532799e-02	4686
3	1.346160488546e-02	4727
3	3.708166623229e-03	5349
3	3.004134988182e-03	5385
3	1.957307949923e-01	4040
3	1.436284538191e-01	4159
3	1.795300670268e-01	4021
3	1.258676557532e-01	4246
3	1.617692689608e-01	4128
3	6.036471243563e-02	4437
3	1.249676153107e-01	4298
3	1.608692285183e-01	4117
3	5.946467199310e-02	4455
3	1.293258111424e-02	4685
3	1.209664355211e-01	4314
3	1.568680487288e-01	4136
3	5.546349220358e-02	4439
3	1.233155410761e-02	4686
3	1.143151366508e-02	4721
3	1.211084419021e-01	4321
3	1.570100551097e-01	4146
3	5.560549858452e-02	4444
3	1.247356048855e-02	4694
3	1.157352004602e-02	4726
3	2.736122945295e-03	5130
3	1.211084419021e-01	4320
3	1.570100551097e-01	4146
3	5.560549858452e-02	4443
3	1.247356048855e-02	4693
3	1.157352004602e-02	4725
3	2.736122945295e-03	5128
3	2.314103982241e-03	5160
3	1.235455514115e-01	4243
3	1.594471646191e-01	4071
3	5.804260809390e-02	4366
3	1.491066999793e-02	4611
3	1.401062955540e-02	4642
3	5.173232454682e-03	5038
3	5.033226163622e-03	5066
3	5.033226163622e-03	5064
3	2.012590433993e-01	4104
3	1.491567022261e-01	4236
3	1.850583154338e-01	4106
3	1.350660690759e-01	4264
3	1.709676822835e-01	4150
3	6.956312575830e-02	4455
3	1.341660286333e-01	4292
3	1.700676418410e-01	4169
3	6.866308531577e-02	4472
3	2.580115935256e-02	4634
3	1.340850249935e-01	4174
3	1.699866382011e-01	4066
3	6.858208167594e-02	4368
3	2.912030849563e-02	4502
3	2.822026805310e-02	4527
3	1.342270313744e-01	4177
3	1.701286445821e-01	4071
3	6.872408805688e-02	4372
3	2.926231487656e-02	4508
3	2.836227443403e-02	4529
3	2.344505348300e-02	4716
3	1.342270313744e-01	4176
3	1.701286445821e-01	4071
3	6.872408805688e-02	4371
3	2.926231487656e-02	4507
3	2.836227443403e-02	4528
3	2.344505348300e-02	4712
3	2.302303451995e-02	4736
3	1.366641408838e-01	4101
3	1.725657540914e-01	3998
3	7.116119756626e-02	4293
3	3.169942438595e-02	4425
3	3.079938394342e-02	4446
3	2.588216299239e-02	4630
3	2.574215670133e-02	4651
3	2.574215670133e-02	4647
3	1.335780022109e-01	4185
3	1.694796154185e-01	4086
3	6.807505889332e-02	4385
3	2.861328571300e-02	4530
3	2.771324527047e-02	4547
3	2.371206548095e-02	4556
3	2.385407186189e-02	4560
3	2.385407186189e-02	4558
3	2.629118137127e-02	4477
3	2.044791880937e-01	4000
3	1.523768469205e-01	4153
3	1.882784601282e-01	4020
3	1.382862137702e-01	4204
3	1.741878269779e-01	4071
3	7.278327045269e-02	4404
3	1.373861733277e-01	4217
3	1.732877865353e-01	4080
3	7.188323001016e-02	4407
3	2.902130404695e-02	4603
3	1.373051696879e-01	4081
3	1.732067828955e-01	3969
3	7.180222637033e-02	4294
3	3.234045319002e-02	4437
3	3.144041274749e-02	4437
3	1.374471760688e-01	4085
3	1.733487892765e-01	3976
3	7.194423275127e-02	4296
3	3.248245957095e-02	4441
3	3.158241912842e-02	4438
3	2.666519817739e-02	4528
3	1.374471760688e-01	4084
3	1.733487892765e-01	3976
3	7.194423275127e-02	4295
3	3.248245957095e-02	4440
3	3.158241912842e-02	4437
3	2.666519817739e-02	4527
3	2.624317921434e-02	4548
3	1.398842855782e-01	4014
3	1.757858987858e-01	3907
3	7.438134226065e-02	4219
3	3.491956908034e-02	4362
3	3.401952863781e-02	4360
3	2.910230768678e-02	4447
3	2.896230139572e-02	4465
3	2.896230139572e-02	4464
3	1.367981469053e-01	4100
3	1.726997601129e-01	3991
3	7.129520358771e-02	4313
3	3.183343040739e-02	4463
3	3.093338996486e-02	4465
3	2.693221017534e-02	4460
3	2.707421655628e-02	4464
3	2.707421655628e-02	4463
3	2.951132606566e-02	4385
3	1.321259369636e-01	4249
3	1.680275501712e-01	4128
3	6.662299364603e-02	4472
3	3.083138538138e-02	4569
3	2.993134493884e-02	4596
3	2.985034129902e-02	4466
3	2.999234767995e-02	4472
3	2.999234767995e-02	4471
3	3.242945718934e-02	4392
3	2.934331851639e-02	4490
3	2.010990362096e-01	4131
3	1.489966950364e-01	4242
3	1.848983082440e-01	4116
3	1.349060618861e-01	4286
3	1.708076750937e-01	4166
3	6.940311856852e-02	4493
3	1.340060214435e-01	4374
3	1.699076346512e-01	4202
3	6.850307812599e-02	4500
3	2.564115216278e-02	4694
3	1.339250178037e-01	4208
3	1.698266310113e-01	4079
3	6.842207448616e-02	4384
3	2.896030130585e-02	4523
3	2.806026086332e-02	4578
3	1.340670241846e-01	4213
3	1.699686373923e-01	4084
3	6.856408086709e-02	4387
3	2.910230768678e-02	4527
3	2.820226724425e-02	4579
3	2.328504629322e-02	4733
3	1.340670241846e-01	4212
3	1.699686373923e-01	4084
3	6.856408086709e-02	4386
3	2.910230768678e-02	4526
3	2.820226724425e-02	4578
3	2.328504629322e-02	4732
3	2.286302733017e-02	4756
3	1.365041336940e-01	4139
3	1.724057469017e-01	4014
3	7.100119037648e-02	4309
3	3.153941719617e-02	4447
3	3.063937675364e-02	4495
3	2.572215580261e-02	4647
3	2.558214951155e-02	4668
3	2.558214951155e-02	4667
3	1.334179950211e-01	4219
3	1.693196082287e-01	4094
3	6.791505170353e-02	4402
3	2.845327852322e-02	4546
3	2.755323808069e-02	4595
3	2.355205829117e-02	4595
3	2.369406467210e-02	4599
3	2.369406467210e-02	4598
3	2.613117418149e-02	4517
3	1.287457850794e-01	4348
3	1.646473982870e-01	4231
3	6.324284176186e-02	4568
3	2.745123349720e-02	4659
3	2.655119305467e-02	4691
3	2.647018941484e-02	4622
3	2.661219579578e-02	4626
3	2.661219579578e-02	4625
3	2.904930530516e-02	4544
3	2.596316663222e-02	4586
3	1.308958816921e-01	4288
3	1.667974948998e-01	4156
3	6.539293837457e-02	4517
3	2.960133010992e-02	4638
3	2.870128966738e-02	4662
3	2.862028602756e-02	4504
3	2.876229240849e-02	4507
3	2.876229240849e-02	4506
3	3.119940191788e-02	4429
3	2.811326324493e-02	4526
3	1.324059495457e-02	4809
3	1.851893213204e-01	4174
3	1.667884944953e-01	4205
3	2.026901077030e-01	4028
3	1.743988364594e-01	4170
3	2.103004496670e-01	4022
3	1.425974074900e-01	4235
3	1.734987960169e-01	4232
3	2.094004092245e-01	4059
3	1.416973670474e-01	4269
3	1.205364161986e-01	4340
3	1.734177923770e-01	4082
3	2.093194055847e-01	3935
3	1.416163634076e-01	4130
3	1.238555653417e-01	4200
3	1.229555248991e-01	4235
3	1.735597987580e-01	4087
3	2.094614119656e-01	3943
3	1.417583697885e-01	4137
3	1.239975717226e-01	4209
3	1.230975312801e-01	4241
3	1.181803103290e-01	4375
3	1.735597987580e-01	4087
3	2.094614119656e-01	3943
3	1.417583697885e-01	4137
3	1.239975717226e-01	4209
3	1.230975312801e-01	4241
3	1.181803103290e-01	4375
3	1.177582913660e-01	4400
3	1.759969082674e-01	4014
3	2.118985214750e-01	3871
3	1.441954792979e-01	4065
3	1.264346812320e-01	4134
3	1.255346407894e-01	4165
3	1.206174198384e-01	4295
3	1.204774135474e-01	4317
3	1.204774135474e-01	4317
3	1.729107695944e-01	4088
3	2.088123828021e-01	3954
3	1.411093406250e-01	4147
3	1.233485425590e-01	4227
3	1.224485021165e-01	4253
3	1.184473223270e-01	4243
3	1.185893287079e-01	4250
3	1.185893287079e-01	4250
3	1.210264382173e-01	4173
3	1.784390180014e-01	4152
3	2.143406312091e-01	4025
3	1.466375890320e-01	4223
3	1.325469558817e-01	4234
3	1.316469154392e-01	4279
3	1.315659117993e-01	4206
3	1.317079181803e-01	4211
3	1.317079181803e-01	4211
3	1.341450276897e-01	4133
3	1.310588890167e-01	4171
3	1.816591626958e-01	4053
3	2.175607759035e-01	3920
3	1.498577337264e-01	4131
3	1.357671005761e-01	4160
3	1.348670601336e-01	4189
3	1.347860564937e-01	4062
3	1.349280628747e-01	4068
3	1.349280628747e-01	4068
3	1.373651723841e-01	3997
3	1.342790337111e-01	4077
3	1.296068237694e-01	4230
3	1.782790108116e-01	4177
3	2.141806240193e-01	4034
3	1.464775818422e-01	4225
3	1.323869486919e-01	4243
3	1.314869082494e-01	4297
3	1.314059046096e-01	4214
3	1.315479109905e-01	4218
3	1.315479109905e-01	4218
3	1.339850204999e-01	4144
3	1.308988818269e-01	4168
3	1.262266718853e-01	4374
3	1.283767684980e-01	4261
3	1.868893977119e-01	4061
3	1.684885708868e-01	4090
3	2.043901840944e-01	3921
3	1.760989128509e-01	4052
3	2.120005260585e-01	3916
3	1.442974838814e-01	4119
3	1.751988724083e-01	4115
3	2.111004856160e-01	3956
3	1.433974434389e-01	4157
3	1.222364925900e-01	4221
3	1.751178687685e-01	3971
3	2.110194819761e-01	3833
3	1.433164397991e-01	4021
3	1.255556417331e-01	4085
3	1.246556012906e-01	4122
3	1.752598751494e-01	3974
3	2.111614883571e-01	3839
3	1.434584461800e-01	4026
3	1.256976481140e-01	4093
3	1.247976076715e-01	4127
3	1.198803867205e-01	4260
3	1.752598751494e-01	3974
3	2.111614883571e-01	3839
3	1.434584461800e-01	4026
3	1.256976481140e-01	4093
3	1.247976076715e-01	4127
3	1.198803867205e-01	4260
3	1.194583677574e-01	4283
3	1.776969846588e-01	3904
3	2.135985978664e-01	3770
3	1.458955556894e-01	3958
3	1.281347576234e-01	4022
3	1.272347171809e-01	4055
3	1.223174962299e-01	4184
3	1.221774899388e-01	4204
3	1.221774899388e-01	4204
3	1.746108459859e-01	3975
3	2.105124591935e-01	3847
3	1.428094170164e-01	4034
3	1.250486189505e-01	4108
3	1.241485785079e-01	4136
3	1.201473987184e-01	4122
3	1.202894050994e-01	4128
3	1.202894050994e-01	4128
3	1.227265146087e-01	4055
3	1.801390943929e-01	4038
3	2.160407076005e-01	3918
3	1.483376654234e-01	4107
3	1.342470322731e-01	4123
3	1.333469918306e-01	4163
3	1.332659881908e-01	4095
3	1.334079945717e-01	4098
3	1.334079945717e-01	4098
3	1.358451040811e-01	4024
3	1.327589654082e-01	4054
3	1.833592390873e-01	3948
3	2.192608522949e-01	3830
3	1.515578101178e-01	4024
3	1.374671769675e-01	4053
3	1.365671365250e-01	4080
3	1.364861328852e-01	3961
3	1.366281392661e-01	3965
3	1.366281392661e-01	3965
3	1.390652487755e-01	3897
3	1.359791101026e-01	3974
3	1.313069001609e-01	4125
3	1.799790872031e-01	4059
3	2.158807004107e-01	3933
3	1.481776582337e-01	4106
3	1.340870250834e-01	4126
3	1.331869846408e-01	4176
3	1.331059810010e-01	4103
3	1.332479873819e-01	4105
3	1.332479873819e-01	4105
3	1.356850968913e-01	4035
3	1.325989582184e-01	4054
3	1.279267482767e-01	4261
3	1.300768448894e-01	4148
3	1.116670176599e-01	4416
3	1.475686308675e-01	4183
3	1.135671030386e-01	4278
3	1.211774450027e-01	4245
3	1.202774045601e-01	4327
3	1.201964009203e-01	4220
3	1.203384073012e-01	4227
3	1.203384073012e-01	4227
3	1.227755168106e-01	4154
3	1.196893781377e-01	4175
3	1.252176265447e-01	4284
3	1.284377712391e-01	4133
3	1.250576193549e-01	4335
3	1.851133179053e-01	4154
3	1.667124910802e-01	4202
3	2.026141042878e-01	4025
3	1.743228330443e-01	4158
3	2.102244462519e-01	4015
3	1.425214040748e-01	4178
3	1.734227926017e-01	4249
3	2.093244058094e-01	4049
3	1.416213636323e-01	4210
3	1.204604127834e-01	4265
3	1.733417889619e-01	4107
3	2.092434021695e-01	3937
3	1.415403599925e-01	4079
3	1.237795619265e-01	4137
3	1.228795214840e-01	4196
3	1.734837953428e-01	4112
3	2.093854085505e-01	3944
3	1.416823663734e-01	4085
3	1.239215683074e-01	4145
3	1.230215278649e-01	4202
3	1.181043069139e-01	4315
3	1.734837953428e-01	4112
3	2.093854085505e-01	3944
3	1.416823663734e-01	4085
3	1.239215683074e-01	4145
3	1.230215278649e-01	4202
3	1.181043069139e-01	4315
3	1.176822879508e-01	4339
3	1.759209048522e-01	4035
3	2.118225180599e-01	3871
3	1.441194758828e-01	4013
3	1.263586778168e-01	4069
3	1.254586373743e-01	4123
3	1.205414164233e-01	4233
3	1.204014101322e-01	4254
3	1.204014101322e-01	4254
3	1.728347661793e-01	4116
3	2.087363793869e-01	3955
3	1.410333372098e-01	4095
3	1.232725391439e-01	4160
3	1.223724987014e-01	4213
3	1.183713189118e-01	4198
3	1.185133252928e-01	4205
3	1.185133252928e-01	4205
3	1.209504348022e-01	4125
3	1.783630145863e-01	4146
3	2.142646277939e-01	4017
3	1.465615856168e-01	4162
3	1.324709524666e-01	4172
3	1.315709120240e-01	4205
3	1.314899083842e-01	4133
3	1.316319147651e-01	4137
3	1.316319147651e-01	4137
3	1.340690242745e-01	4059
3	1.309828856016e-01	4109
3	1.815831592807e-01	4045
3	2.174847724883e-01	3917
3	1.497817303112e-01	4074
3	1.356910971609e-01	4094
3	1.347910567184e-01	4117
3	1.347100530786e-01	4008
3	1.348520594595e-01	4013
3	1.348520594595e-01	4013
3	1.372891689689e-01	3941
3	1.342030302960e-01	4021
3	1.295308203543e-01	4164
3	1.782030073965e-01	4201
3	2.141046206041e-01	4030
3	1.464015784271e-01	4167
3	1.323109452768e-01	4178
3	1.314109048342e-01	4260
3	1.313299011944e-01	4169
3	1.314719075753e-01	4173
3	1.314719075753e-01	4173
3	1.339090170847e-01	4096
3	1.308228784118e-01	4137
3	1.261506684701e-01	4298
3	1.283007650828e-01	4191
3	1.098909378533e-01	4501
3	1.457925510610e-01	4275
3	1.117910232320e-01	4337
3	1.194013651961e-01	4296
3	1.185013247535e-01	4358
3	1.184203211137e-01	4255
3	1.185623274946e-01	4262
3	1.185623274946e-01	4262
3	1.209994370040e-01	4184
3	1.179132983311e-01	4228
3	1.234415467381e-01	4323
3	1.266616914325e-01	4179
3	1.232815395483e-01	4371
3	1.113500034152e-01	4398
3	1.472516166228e-01	4178
3	1.132500887938e-01	4238
3	1.208604307579e-01	4195
3	1.199603903154e-01	4266
3	1.198793866755e-01	4167
3	1.200213930565e-01	4172
3	1.200213930565e-01	4172
3	1.224585025659e-01	4098
3	1.193723638929e-01	4133
3	1.249006122999e-01	4227
3	1.281207569943e-01	4087
3	1.247406051101e-01	4274
3	4.026180912923e-03	5115
3	1.860103582130e-01	4099
3	1.676095313879e-01	4154
3	2.035111445955e-01	3975
3	1.752198733520e-01	4110
3	2.111214865596e-01	3965
3	1.434184443825e-01	4180
3	1.743198329094e-01	4201
3	2.102214461171e-01	4001
3	1.425184039400e-01	4218
3	1.213574530912e-01	4275
3	1.742388292696e-01	4056
3	2.101404424773e-01	3886
3	1.424374003002e-01	4086
3	1.246766022342e-01	4145
3	1.237765617917e-01	4207
3	1.743808356506e-01	4061
3	2.102824488582e-01	3893
3	1.425794066811e-01	4093
3	1.248186086152e-01	4154
3	1.239185681726e-01	4214
3	1.190013472216e-01	4287
3	1.743808356506e-01	4061
3	2.102824488582e-01	3893
3	1.425794066811e-01	4093
3	1.248186086152e-01	4154
3	1.239185681726e-01	4214
3	1.190013472216e-01	4287
3	1.185793282586e-01	4311
3	1.768179451599e-01	3986
3	2.127195583676e-01	3822
3	1.450165161905e-01	4021
3	1.272557181246e-01	4078
3	1.263556776820e-01	4136
3	1.214384567310e-01	4206
3	1.212984504399e-01	4228
3	1.212984504399e-01	4228
3	1.737318064870e-01	4073
3	2.096334196946e-01	3910
3	1.419303775176e-01	4103
3	1.241695794516e-01	4168
3	1.232695390091e-01	4229
3	1.192683592196e-01	4216
3	1.194103656005e-01	4224
3	1.194103656005e-01	4224
3	1.218474751099e-01	4144
3	1.792600548940e-01	4094
3	2.151616681016e-01	3965
3	1.474586259246e-01	4167
3	1.333679927743e-01	4179
3	1.324679523317e-01	4212
3	1.323869486919e-01	4107
3	1.325289550729e-01	4111
3	1.325289550729e-01	4111
3	1.349660645822e-01	4035
3	1.318799259093e-01	4121
3	1.824801995884e-01	4000
3	2.183818127960e-01	3871
3	1.506787706190e-01	4080
3	1.365881374687e-01	4102
3	1.356880970261e-01	4128
3	1.356070933863e-01	4020
3	1.357490997672e-01	4026
3	1.357490997672e-01	4026
3	1.381862092766e-01	3954
3	1.351000706037e-01	4034
3	1.304278606620e-01	4173
3	1.791000477042e-01	4145
3	2.150016609119e-01	3980
3	1.472986187348e-01	4171
3	1.332079855845e-01	4183
3	1.323079451420e-01	4261
3	1.322269415021e-01	4138
3	1.323689478831e-01	4142
3	1.323689478831e-01	4142
3	1.348060573925e-01	4067
3	1.317199187195e-01	4148
3	1.270477087778e-01	4263
3	1.291978053905e-01	4198
3	1.107879781610e-01	4445
3	1.466895913687e-01	4215
3	1.126880635397e-01	4343
3	1.202984055038e-01	4299
3	1.193983650613e-01	4368
3	1.193173614214e-01	4219
3	1.194593678024e-01	4227
3	1.194593678024e-01	4227
3	1.218964773117e-01	4150
3	1.188103386388e-01	4237
3	1.243385870458e-01	4290
3	1.275587317402e-01	4186
3	1.241785798560e-01	4322
3	1.122470437229e-01	4345
3	1.481486569305e-01	4117
3	1.141471291016e-01	4241
3	1.217574710656e-01	4199
3	1.208574306231e-01	4275
3	1.207764269833e-01	4129
3	1.209184333642e-01	4135
3	1.209184333642e-01	4135
3	1.233555428736e-01	4062
3	1.202694042006e-01	4142
3	1.257976526077e-01	4192
3	1.290177973020e-01	4092
3	1.256376454179e-01	4219
3	4.923221220646e-03	5023
3	1.103299575803e-01	4496
3	1.462315707879e-01	4245
3	1.122300429590e-01	4317
3	1.198403849230e-01	4268
3	1.189403444805e-01	4371
3	1.188593408407e-01	4220
3	1.190013472216e-01	4227
3	1.190013472216e-01	4227
3	1.214384567310e-01	4148
3	1.183523180580e-01	4238
3	1.238805664651e-01	4260
3	1.271007111595e-01	4157
3	1.237205592753e-01	4323
3	3.006135078054e-03	5057
3	4.224189810280e-03	5030
3	1.871084075529e-01	4141
3	1.687075807278e-01	4193
3	2.046091939354e-01	4005
3	1.763179226919e-01	4165
3	2.122195358995e-01	4010
3	1.445164937224e-01	4191
3	1.754178822493e-01	4209
3	2.113194954570e-01	4033
3	1.436164532799e-01	4214
3	1.224555024311e-01	4287
3	1.753368786095e-01	4072
3	2.112384918171e-01	3926
3	1.435354496401e-01	4080
3	1.257746515741e-01	4153
3	1.248746111316e-01	4177
3	1.754788849904e-01	4074
3	2.113804981981e-01	3931
3	1.436774560210e-01	4081
3	1.259166579551e-01	4156
3	1.250166175125e-01	4176
3	1.200993965615e-01	4323
3	1.754788849904e-01	4074
3	2.113804981981e-01	3931
3	1.436774560210e-01	4081
3	1.259166579551e-01	4156
3	1.250166175125e-01	4176
3	1.200993965615e-01	4323
3	1.196773775984e-01	4342
3	1.779159944998e-01	4003
3	2.138176077075e-01	3859
3	1.461145655304e-01	4014
3	1.283537674644e-01	4085
3	1.274537270219e-01	4105
3	1.225365060709e-01	4248
3	1.223964997798e-01	4263
3	1.223964997798e-01	4263
3	1.748298558269e-01	4083
3	2.107314690345e-01	3944
3	1.430284268574e-01	4099
3	1.252676287915e-01	4180
3	1.243675883490e-01	4195
3	1.203664085594e-01	4194
3	1.205084149404e-01	4195
3	1.205084149404e-01	4195
3	1.229455244498e-01	4123
3	1.803581042339e-01	4177
3	2.162597174415e-01	4032
3	1.485566752645e-01	4178
3	1.344660421142e-01	4204
3	1.335660016716e-01	4228
3	1.334849980318e-01	4174
3	1.336270044127e-01	4179
3	1.336270044127e-01	4179
3	1.360641139221e-01	4107
3	1.329779752492e-01	4137
3	1.835782489283e-01	4072
3	2.194798621359e-01	3928
3	1.517768199588e-01	4103
3	1.376861868086e-01	4138
3	1.367861463660e-01	4151
3	1.367051427262e-01	4036
3	1.368471491071e-01	4039
3	1.368471491071e-01	4039
3	1.392842586165e-01	3973
3	1.361981199436e-01	4057
3	1.315259100019e-01	4203
3	1.801980970441e-01	4182
3	2.160997102517e-01	4038
3	1.483966680747e-01	4192
3	1.343060349244e-01	4223
3	1.334059944819e-01	4258
3	1.333249908420e-01	4186
3	1.334669972230e-01	4190
3	1.334669972230e-01	4190
3	1.359041067323e-01	4121
3	1.328179680594e-01	4145
3	1.281457581177e-01	4343
3	1.302958547304e-01	4237
3	1.333869936281e-01	4327
3	1.692886068357e-01	4111
3	1.352870790067e-01	4173
3	1.428974209708e-01	4152
3	1.419973805283e-01	4206
3	1.419163768885e-01	4117
3	1.420583832694e-01	4119
3	1.420583832694e-01	4119
3	1.444954927788e-01	4047
3	1.414093541058e-01	4077
3	1.469376025128e-01	4194
3	1.501577472072e-01	4045
3	1.467775953231e-01	4222
3	1.350870700195e-01	4213
3	1.709886832271e-01	4008
3	1.369871553982e-01	4060
3	1.445974973623e-01	4037
3	1.436974569197e-01	4093
3	1.436164532799e-01	4010
3	1.437584596608e-01	4012
3	1.437584596608e-01	4012
3	1.461955691702e-01	3943
3	1.431094304973e-01	3965
3	1.486376789043e-01	4083
3	1.518578235987e-01	3940
3	1.484776717145e-01	4103
3	4.926421364441e-02	4611
3	1.333109902129e-01	4316
3	1.692126034206e-01	4102
3	1.352110755916e-01	4179
3	1.428214175557e-01	4147
3	1.419213771131e-01	4203
3	1.418403734733e-01	4107
3	1.419823798542e-01	4110
3	1.419823798542e-01	4110
3	1.444194893636e-01	4036
3	1.413333506907e-01	4077
3	1.468615990977e-01	4183
3	1.500817437921e-01	4040
3	1.467015919079e-01	4201
3	4.748813383782e-02	4694
3	4.894719939966e-02	4613
3	1.342080305206e-01	4249
3	1.701096437283e-01	4044
3	1.361081158993e-01	4130
3	1.437184578634e-01	4098
3	1.428184174209e-01	4153
3	1.427374137810e-01	4018
3	1.428794201620e-01	4020
3	1.428794201620e-01	4020
3	1.453165296713e-01	3948
3	1.422303909984e-01	4033
3	1.477586394054e-01	4095
3	1.509787840998e-01	3995
3	1.475986322156e-01	4110
3	4.838517414554e-02	4539
3	4.984423970738e-02	4456
3	4.792715356479e-02	4588
3	1.875484273248e-01	4164
3	1.691476004997e-01	4218
3	2.050492137073e-01	4040
3	1.767579424638e-01	4200
3	2.126595556714e-01	4040
3	1.449565134943e-01	4224
3	1.758579020212e-01	4244
3	2.117595152289e-01	4053
3	1.440564730518e-01	4252
3	1.228955222030e-01	4326
3	1.757768983814e-01	4115
3	2.116785115890e-01	3954
3	1.439754694120e-01	4121
3	1.262146713460e-01	4182
3	1.253146309035e-01	4214
3	1.759189047623e-01	4116
3	2.118205179700e-01	3957
3	1.441174757929e-01	4121
3	1.263566777270e-01	4183
3	1.254566372844e-01	4211
3	1.205394163334e-01	4375
3	1.759189047623e-01	4116
3	2.118205179700e-01	3957
3	1.441174757929e-01	4121
3	1.263566777270e-01	4183
3	1.254566372844e-01	4211
3	1.205394163334e-01	4375
3	1.201173973703e-01	4393
3	1.783560142717e-01	4042
3	2.142576274794e-01	3884
3	1.465545853023e-01	4051
3	1.287937872363e-01	4109
3	1.278937467938e-01	4136
3	1.229765258428e-01	4298
3	1.228365195517e-01	4311
3	1.228365195517e-01	4311
3	1.752698755988e-01	4122
3	2.111714888064e-01	3968
3	1.434684466294e-01	4136
3	1.257076485634e-01	4207
3	1.248076081209e-01	4225
3	1.208064283313e-01	4235
3	1.209484347123e-01	4234
3	1.209484347123e-01	4234
3	1.233855442217e-01	4158
3	1.807981240058e-01	4199
3	2.166997372134e-01	4058
3	1.489966950364e-01	4222
3	1.349060618861e-01	4240
3	1.340060214435e-01	4264
3	1.339250178037e-01	4216
3	1.340670241846e-01	4219
3	1.340670241846e-01	4219
3	1.365041336940e-01	4144
3	1.334179950211e-01	4175
3	1.840182687002e-01	4106
3	2.199198819078e-01	3961
3	1.522168397308e-01	4145
3	1.381262065805e-01	4187
3	1.372261661379e-01	4204
3	1.371451624981e-01	4077
3	1.372871688790e-01	4077
3	1.372871688790e-01	4077
3	1.397242783884e-01	4008
3	1.366381397155e-01	4095
3	1.319659297738e-01	4236
3	1.806381168160e-01	4222
3	2.165397300237e-01	4068
3	1.488366878466e-01	4233
3	1.347460546963e-01	4271
3	1.338460142538e-01	4309
3	1.337650106139e-01	4229
3	1.339070169949e-01	4232
3	1.339070169949e-01	4232
3	1.363441265042e-01	4159
3	1.332579878313e-01	4180
3	1.285857778896e-01	4384
3	1.307358745023e-01	4296
3	1.338270134000e-01	4343
3	1.697286266076e-01	4136
3	1.357270987786e-01	4199
3	1.433374407427e-01	4178
3	1.424374003002e-01	4228
3	1.423563966604e-01	4152
3	1.424984030413e-01	4152
3	1.424984030413e-01	4152
3	1.449355125507e-01	4076
3	1.418493738777e-01	4103
3	1.473776222847e-01	4228
3	1.505977669791e-01	4080
3	1.472176150950e-01	4272
3	1.355270897914e-01	4215
3	1.714287029991e-01	4024
3	1.374271751701e-01	4078
3	1.450375171342e-01	4055
3	1.441374766916e-01	4107
3	1.440564730518e-01	4038
3	1.441984794327e-01	4036
3	1.441984794327e-01	4036
3	1.466355889421e-01	3963
3	1.435494502692e-01	3982
3	1.490776986762e-01	4112
3	1.522978433706e-01	3968
3	1.489176914864e-01	4147
3	4.970423341632e-02	4607
3	1.337510099848e-01	4321
3	1.696526231925e-01	4126
3	1.356510953635e-01	4202
3	1.432614373276e-01	4170
3	1.423613968850e-01	4221
3	1.422803932452e-01	4138
3	1.424223996261e-01	4138
3	1.424223996261e-01	4138
3	1.448595091355e-01	4061
3	1.417733704626e-01	4102
3	1.473016188696e-01	4214
3	1.505217635640e-01	4077
3	1.471416116798e-01	4249
3	4.792815360972e-02	4674
3	4.938721917156e-02	4586
3	1.346480502925e-01	4258
3	1.705496635002e-01	4067
3	1.365481356712e-01	4152
3	1.441584776353e-01	4120
3	1.432584371928e-01	4168
3	1.431774335529e-01	4044
3	1.433194399339e-01	4044
3	1.433194399339e-01	4044
3	1.457565494433e-01	3969
3	1.426704107703e-01	4056
3	1.481986591773e-01	4120
3	1.514188038717e-01	4029
3	1.480386519875e-01	4145
3	4.882519391745e-02	4518
3	5.028425947928e-02	4420
3	4.836717333669e-02	4549
3	1.141851308091e-01	4416
3	1.500867440168e-01	4195
3	1.160852161878e-01	4283
3	1.236955581519e-01	4262
3	1.227955177093e-01	4313
3	1.227145140695e-01	4235
3	1.228565204504e-01	4236
3	1.228565204504e-01	4236
3	1.252936299598e-01	4162
3	1.222074912869e-01	4189
3	1.277357396939e-01	4309
3	1.309558843883e-01	4161
3	1.275757325041e-01	4340
3	4.986324056117e-02	4591
3	5.156331695261e-02	4469
3	4.978723714602e-02	4553
3	5.068427745374e-02	4399
3	1.851683203768e-01	4266
3	1.667674935517e-01	4312
3	2.026691067593e-01	4137
3	1.743778355157e-01	4273
3	2.102794487234e-01	4128
3	1.425764065463e-01	4323
3	1.734777950732e-01	4322
3	2.093794082808e-01	4172
3	1.416763661038e-01	4363
3	1.205154152549e-01	4447
3	1.733967914334e-01	4176
3	2.092984046410e-01	4042
3	1.415953624639e-01	4221
3	1.238345643980e-01	4285
3	1.229345239555e-01	4318
3	1.735387978143e-01	4176
3	2.094404110220e-01	4045
3	1.417373688449e-01	4221
3	1.239765707789e-01	4289
3	1.230765303364e-01	4318
3	1.181593093854e-01	4441
3	1.735387978143e-01	4176
3	2.094404110220e-01	4045
3	1.417373688449e-01	4221
3	1.239765707789e-01	4289
3	1.230765303364e-01	4318
3	1.181593093854e-01	4441
3	1.177372904223e-01	4462
3	1.759759073237e-01	4106
3	2.118775205313e-01	3973
3	1.441744783543e-01	4150
3	1.264136802883e-01	4215
3	1.255136398458e-01	4243
3	1.205964188948e-01	4361
3	1.204564126037e-01	4379
3	1.204564126037e-01	4379
3	1.728897686508e-01	4188
3	2.087913818584e-01	4058
3	1.410883396813e-01	4242
3	1.233275416154e-01	4316
3	1.224275011728e-01	4341
3	1.184263213833e-01	4321
3	1.185683277643e-01	4323
3	1.185683277643e-01	4323
3	1.210054372736e-01	4247
3	1.784180170578e-01	4261
3	2.143196302654e-01	4142
3	1.466165880883e-01	4309
3	1.325259549380e-01	4324
3	1.316259144955e-01	4367
3	1.315449108557e-01	4280
3	1.316869172366e-01	4284
3	1.316869172366e-01	4284
3	1.341240267460e-01	4208
3	1.310378880731e-01	4259
3	1.816381617522e-01	4168
3	2.175397749598e-01	4047
3	1.498367327827e-01	4231
3	1.357460996324e-01	4271
3	1.348460591899e-01	4298
3	1.347650555501e-01	4163
3	1.349070619310e-01	4165
3	1.349070619310e-01	4165
3	1.373441714404e-01	4095
3	1.342580327674e-01	4187
3	1.295858228258e-01	4339
3	1.782580098680e-01	4282
3	2.141596230756e-01	4161
3	1.464565808986e-01	4330
3	1.323659477483e-01	4357
3	1.314659073057e-01	4398
3	1.313849036659e-01	4299
3	1.315269100468e-01	4302
3	1.315269100468e-01	4302
3	1.339640195562e-01	4228
3	1.308778808833e-01	4268
3	1.262056709416e-01	4477
3	1.283557675543e-01	4382
3	1.314469064519e-01	4383
3	1.673485196596e-01	4213
3	1.333469918306e-01	4283
3	1.409573337947e-01	4241
3	1.400572933522e-01	4297
3	1.399762897123e-01	4182
3	1.401182960933e-01	4184
3	1.401182960933e-01	4184
3	1.425554056026e-01	4110
3	1.394692669297e-01	4155
3	1.449975153367e-01	4260
3	1.482176600311e-01	4123
3	1.448375081469e-01	4286
3	1.331469828434e-01	4282
3	1.690485960510e-01	4108
3	1.350470682221e-01	4163
3	1.426574101861e-01	4122
3	1.417573697436e-01	4182
3	1.416763661038e-01	4070
3	1.418183724847e-01	4071
3	1.418183724847e-01	4071
3	1.442554819941e-01	4000
3	1.411693433212e-01	4036
3	1.466975917282e-01	4149
3	1.499177364226e-01	4020
3	1.465375845384e-01	4172
3	4.732412646829e-02	4553
3	1.313709030368e-01	4367
3	1.672725162444e-01	4187
3	1.332709884155e-01	4280
3	1.408813303795e-01	4232
3	1.399812899370e-01	4278
3	1.399002862972e-01	4172
3	1.400422926781e-01	4173
3	1.400422926781e-01	4173
3	1.424794021875e-01	4097
3	1.393932635146e-01	4152
3	1.449215119216e-01	4249
3	1.481416566160e-01	4121
3	1.447615047318e-01	4268
3	4.554804666170e-02	4605
3	4.700711222353e-02	4507
3	1.322679433445e-01	4299
3	1.681695565522e-01	4127
3	1.341680287232e-01	4228
3	1.417783706873e-01	4180
3	1.408783302447e-01	4226
3	1.407973266049e-01	4089
3	1.409393329858e-01	4089
3	1.409393329858e-01	4089
3	1.433764424952e-01	4016
3	1.402903038223e-01	4106
3	1.458185522293e-01	4163
3	1.490386969237e-01	4070
3	1.456585450395e-01	4176
3	4.644508696942e-02	4503
3	4.790415253126e-02	4399
3	4.598706638867e-02	4539
3	1.282057608139e-01	4402
3	1.641073740215e-01	4198
3	1.301058461926e-01	4307
3	1.377161881566e-01	4267
3	1.368161477141e-01	4313
3	1.367351440743e-01	4205
3	1.368771504552e-01	4207
3	1.368771504552e-01	4207
3	1.393142599646e-01	4136
3	1.362281212917e-01	4181
3	1.417563696987e-01	4297
3	1.449765143931e-01	4166
3	1.415963625089e-01	4320
3	6.388387056593e-02	4455
3	6.558394695738e-02	4344
3	6.380786715078e-02	4440
3	6.470490745851e-02	4343
3	1.286457805858e-01	4415
3	1.645473937934e-01	4209
3	1.305458659645e-01	4324
3	1.381562079285e-01	4296
3	1.372561674860e-01	4339
3	1.371751638462e-01	4240
3	1.373171702271e-01	4240
3	1.373171702271e-01	4240
3	1.397542797365e-01	4165
3	1.366681410636e-01	4208
3	1.421963894706e-01	4331
3	1.454165341650e-01	4202
3	1.420363822808e-01	4359
3	6.432389033783e-02	4478
3	6.602396672928e-02	4358
3	6.424788692269e-02	4456
3	6.514492723041e-02	4358
3	3.952177587648e-02	4598
4	2.212199403248e-01	3966
4	2.203198998823e-01	3977
4	1.991589490334e-01	4050
4	1.470566078602e-01	4205
4	1.829582210679e-01	4051
4	2.202388962425e-01	3864
4	2.024780981765e-01	3939
4	1.503757570033e-01	4063
4	1.862773702109e-01	3932
4	2.015780577340e-01	3948
4	1.494757165608e-01	4084
4	1.853773297684e-01	3943
4	1.283147657119e-01	4169
4	1.642163789196e-01	4035
4	6.281182239438e-02	4365
4	2.203809026234e-01	3872
4	2.026201045574e-01	3947
4	1.505177633842e-01	4073
4	1.864193765919e-01	3941
4	2.017200641149e-01	3953
4	1.496177229417e-01	4089
4	1.855193361493e-01	3949
4	1.284567720929e-01	4176
4	1.643583853005e-01	4043
4	6.295382877531e-02	4371
4	1.968028431639e-01	4005
4	1.447005019907e-01	4121
4	1.806021151983e-01	3984
4	1.269397039247e-01	4206
4	1.628413171324e-01	4087
4	6.143676060718e-02	4395
4	1.260396634822e-01	4264
4	1.619412766898e-01	4080
4	6.053672016465e-02	4408
4	1.400462928579e-02	4631
4	2.203809026234e-01	3872
4	2.026201045574e-01	3947
4	1.505177633842e-01	4072
4	1.864193765919e-01	3941
4	2.017200641149e-01	3953
4	1.496177229417e-01	4088
4	1.855193361493e-01	3949
4	1.284567720929e-01	4175
4	1.643583853005e-01	4043
4	6.295382877531e-02	4370
4	1.968028431639e-01	4005
4	1.447005019907e-01	4120
4	1.806021151983e-01	3984
4	1.269397039247e-01	4205
4	1.628413171324e-01	4087
4	6.143676060718e-02	4394
4	1.260396634822e-01	4263
4	1.619412766898e-01	4080
4	6.053672016465e-02	4407
4	1.400462928579e-02	4630
4	1.963808242008e-01	4026
4	1.442784830276e-01	4143
4	1.801800962353e-01	4005
4	1.265176849617e-01	4227
4	1.624192981693e-01	4108
4	6.101474164413e-02	4418
4	1.256176445191e-01	4284
4	1.615192577268e-01	4101
4	6.011470120160e-02	4429
4	1.358261032273e-02	4654
4	1.207004235681e-01	4392
4	1.566020367758e-01	4205
4	5.519748025057e-02	4505
4	1.206554215460e-02	4750
4	1.116550171207e-02	4792
4	2.228180121328e-01	3806
4	2.050572140668e-01	3876
4	1.529548728936e-01	4002
4	1.888564861013e-01	3873
4	2.041571736243e-01	3884
4	1.520548324511e-01	4018
4	1.879564456587e-01	3882
4	1.308938816023e-01	4104
4	1.667954948099e-01	3972
4	6.539093828470e-02	4293
4	1.992399526733e-01	3933
4	1.471376115001e-01	4049
4	1.830392247077e-01	3916
4	1.293768134341e-01	4130
4	1.652784266418e-01	4013
4	6.387387011657e-02	4315
4	1.284767729916e-01	4187
4	1.643783861992e-01	4007
4	6.297382967404e-02	4328
4	1.644173879517e-02	4548
4	1.990999463822e-01	3952
4	1.469976052090e-01	4069
4	1.828992184166e-01	3935
4	1.292368071431e-01	4149
4	1.651384203507e-01	4032
4	6.373386382551e-02	4335
4	1.283367667005e-01	4205
4	1.642383799082e-01	4026
4	6.283382338298e-02	4346
4	1.630173250411e-02	4568
4	1.234195457495e-01	4310
4	1.593211589571e-01	4127
4	5.791660243195e-02	4421
4	1.478466433598e-02	4661
4	1.388462389345e-02	4701
4	1.990999463822e-01	3952
4	1.469976052090e-01	4068
4	1.828992184166e-01	3935
4	1.292368071431e-01	4148
4	1.651384203507e-01	4032
4	6.373386382551e-02	4334
4	1.283367667005e-01	4204
4	1.642383799082e-01	4026
4	6.283382338298e-02	4345
4	1.630173250411e-02	4567
4	1.234195457495e-01	4309
4	1.593211589571e-01	4127
4	5.791660243195e-02	4420
4	1.478466433598e-02	4660
4	1.388462389345e-02	4700
4	1.229975267864e-01	4333
4	1.588991399941e-01	4151
4	5.749458346889e-02	4446
4	1.436264537293e-02	4686
4	1.346260493039e-02	4727
4	3.709166668165e-03	5349
4	2.197318734598e-01	3889
4	2.019710753939e-01	3964
4	1.498687342207e-01	4085
4	1.857703474283e-01	3954
4	2.010710349513e-01	3968
4	1.489686937782e-01	4107
4	1.848703069858e-01	3966
4	1.278077429293e-01	4193
4	1.637093561369e-01	4060
4	6.230479961176e-02	4390
4	1.970698551618e-01	3942
4	1.449675139886e-01	4060
4	1.808691271963e-01	3925
4	1.272067159227e-01	4144
4	1.631083291303e-01	4028
4	6.170377260513e-02	4331
4	1.263066754802e-01	4197
4	1.622082886878e-01	4018
4	6.080373216260e-02	4349
4	1.427164128374e-02	4568
4	1.972118615428e-01	3949
4	1.451095203696e-01	4068
4	1.810111335772e-01	3933
4	1.273487223036e-01	4153
4	1.632503355113e-01	4037
4	6.184577898607e-02	4339
4	1.264486818611e-01	4202
4	1.623502950687e-01	4025
4	6.094573854353e-02	4351
4	1.441364766467e-02	4574
4	1.215314609101e-01	4298
4	1.574330741177e-01	4123
4	5.602851759251e-02	4420
4	1.289657949654e-02	4669
4	1.199653905401e-02	4700
4	1.972118615428e-01	3949
4	1.451095203696e-01	4067
4	1.810111335772e-01	3933
4	1.273487223036e-01	4152
4	1.632503355113e-01	4037
4	6.184577898607e-02	4338
4	1.264486818611e-01	4201
4	1.623502950687e-01	4025
4	6.094573854353e-02	4350
4	1.441364766467e-02	4573
4	1.215314609101e-01	4297
4	1.574330741177e-01	4123
4	5.602851759251e-02	4419
4	1.289657949654e-02	4668
4	1.199653905401e-02	4699
4	1.211094419470e-01	4320
4	1.570110551546e-01	4146
4	5.560649862945e-02	4443
4	1.247456053348e-02	4693
4	1.157452009095e-02	4725
4	2.737122990231e-03	5128
4	1.996489710521e-01	3878
4	1.475466298790e-01	3996
4	1.834482430866e-01	3865
4	1.297858318130e-01	4078
4	1.656874450206e-01	3963
4	6.428288849545e-02	4261
4	1.288857913705e-01	4127
4	1.647874045781e-01	3953
4	6.338284805292e-02	4273
4	1.685075717406e-02	4494
4	1.239685704194e-01	4219
4	1.598701836271e-01	4048
4	5.846562710189e-02	4340
4	1.533368900592e-02	4584
4	1.443364856339e-02	4614
4	1.238285641284e-01	4240
4	1.597301773360e-01	4070
4	5.832562081083e-02	4361
4	1.519368271486e-02	4606
4	1.429364227233e-02	4637
4	5.456245171612e-03	5034
4	1.238285641284e-01	4239
4	1.597301773360e-01	4070
4	5.832562081083e-02	4360
4	1.519368271486e-02	4605
4	1.429364227233e-02	4636
4	5.456245171612e-03	5032
4	5.034226208558e-03	5064
4	2.252601218668e-01	3965
4	2.111694887165e-01	4004
4	1.590671475434e-01	4140
4	1.949687607510e-01	4017
4	2.102694482740e-01	4017
4	1.581671071008e-01	4154
4	1.940687203085e-01	4022
4	1.370061562520e-01	4221
4	1.729077694596e-01	4108
4	7.150321293443e-02	4406
4	2.101884446342e-01	3912
4	1.580861034610e-01	4041
4	1.939877166686e-01	3929
4	1.403253053950e-01	4102
4	1.762269186027e-01	3994
4	7.482236207749e-02	4289
4	1.394252649525e-01	4117
4	1.753268781601e-01	4003
4	7.392232163496e-02	4299
4	3.106039567175e-02	4447
4	2.103304510151e-01	3914
4	1.582281098419e-01	4045
4	1.941297230496e-01	3932
4	1.404673117760e-01	4107
4	1.763689249836e-01	3999
4	7.496436845843e-02	4295
4	1.395672713334e-01	4118
4	1.754688845411e-01	4006
4	7.406432801589e-02	4300
4	3.120240205269e-02	4451
4	1.346500503824e-01	4160
4	1.705516635901e-01	4052
4	6.914710706487e-02	4352
4	2.968533388455e-02	4488
4	2.878529344202e-02	4510
4	2.103304510151e-01	3914
4	1.582281098419e-01	4044
4	1.941297230496e-01	3932
4	1.404673117760e-01	4106
4	1.763689249836e-01	3999
4	7.496436845843e-02	4294
4	1.395672713334e-01	4117
4	1.754688845411e-01	4006
4	7.406432801589e-02	4299
4	3.120240205269e-02	4450
4	1.346500503824e-01	4159
4	1.705516635901e-01	4052
4	6.914710706487e-02	4351
4	2.968533388455e-02	4487
4	2.878529344202e-02	4509
4	1.342280314194e-01	4176
4	1.701296446270e-01	4071
4	6.872508810181e-02	4371
4	2.926331492150e-02	4507
4	2.836327447897e-02	4528
4	2.344605352794e-02	4712
4	2.127675605245e-01	3844
4	1.606652193513e-01	3974
4	1.965668325589e-01	3865
4	1.429044212854e-01	4033
4	1.788060344930e-01	3927
4	7.740147796781e-02	4217
4	1.420043808428e-01	4044
4	1.779059940505e-01	3935
4	7.650143752528e-02	4222
4	3.363951156207e-02	4370
4	1.370871598918e-01	4084
4	1.729887730994e-01	3979
4	7.158421657425e-02	4273
4	3.212244339394e-02	4405
4	3.122240295141e-02	4427
4	1.369471536007e-01	4099
4	1.728487668084e-01	3996
4	7.144421028319e-02	4290
4	3.198243710288e-02	4422
4	3.108239666035e-02	4443
4	2.616517570932e-02	4627
4	1.369471536007e-01	4098
4	1.728487668084e-01	3996
4	7.144421028319e-02	4289
4	3.198243710288e-02	4421
4	3.108239666035e-02	4442
4	2.616517570932e-02	4623
4	2.574315674627e-02	4647
4	2.096814218516e-01	3930
4	1.575790806784e-01	4059
4	1.934806938860e-01	3949
4	1.398182826124e-01	4123
4	1.757198958201e-01	4019
4	7.431533929487e-02	4307
4	1.389182421699e-01	4130
4	1.748198553775e-01	4023
4	7.341529885234e-02	4318
4	3.055337288913e-02	4472
4	1.349170623804e-01	4088
4	1.708186755880e-01	3987
4	6.941411906282e-02	4286
4	2.995234588250e-02	4423
4	2.905230543997e-02	4442
4	1.350590687613e-01	4091
4	1.709606819689e-01	3992
4	6.955612544375e-02	4289
4	3.009435226344e-02	4429
4	2.919431182090e-02	4444
4	2.427709086988e-02	4539
4	1.350590687613e-01	4090
4	1.709606819689e-01	3992
4	6.955612544375e-02	4288
4	3.009435226344e-02	4428
4	2.919431182090e-02	4443
4	2.427709086988e-02	4537
4	2.385507190682e-02	4558
4	1.374961782707e-01	4016
4	1.733977914783e-01	3920
4	7.199323495314e-02	4211
4	3.253146177282e-02	4347
4	3.163142133029e-02	4363
4	2.671420037926e-02	4456
4	2.657419408820e-02	4475
4	2.657419408820e-02	4473
4	2.284802665612e-01	3883
4	2.143896334109e-01	3928
4	1.622872922377e-01	4080
4	1.981889054454e-01	3949
4	2.134895929684e-01	3934
4	1.613872517952e-01	4083
4	1.972888650028e-01	3951
4	1.402263009464e-01	4158
4	1.761279141540e-01	4031
4	7.472335762881e-02	4356
4	2.134085893286e-01	3824
4	1.613062481554e-01	3966
4	1.972078613630e-01	3855
4	1.435454500894e-01	4028
4	1.794470632971e-01	3916
4	7.804250677188e-02	4233
4	1.426454096469e-01	4029
4	1.785470228545e-01	3917
4	7.714246632935e-02	4230
4	3.428054036614e-02	4381
4	2.135505957095e-01	3828
4	1.614482545363e-01	3970
4	1.973498677440e-01	3859
4	1.436874564704e-01	4033
4	1.795890696780e-01	3922
4	7.818451315282e-02	4237
4	1.427874160278e-01	4031
4	1.786890292355e-01	3922
4	7.728447271028e-02	4230
4	3.442254674707e-02	4383
4	1.378701950768e-01	4069
4	1.737718082844e-01	3958
4	7.236725175926e-02	4278
4	3.290547857894e-02	4422
4	3.200543813641e-02	4420
4	2.135505957095e-01	3828
4	1.614482545363e-01	3969
4	1.973498677440e-01	3859
4	1.436874564704e-01	4032
4	1.795890696780e-01	3922
4	7.818451315282e-02	4236
4	1.427874160278e-01	4030
4	1.786890292355e-01	3922
4	7.728447271028e-02	4229
4	3.442254674707e-02	4382
4	1.378701950768e-01	4068
4	1.737718082844e-01	3958
4	7.236725175926e-02	4277
4	3.290547857894e-02	4421
4	3.200543813641e-02	4419
4	1.374481761138e-01	4084
4	1.733497893214e-01	3976
4	7.194523279620e-02	4295
4	3.248345961589e-02	4440
4	3.158341917336e-02	4437
4	2.666619822233e-02	4527
4	2.159877052189e-01	3761
4	1.638853640457e-01	3902
4	1.997869772533e-01	3794
4	1.461245659798e-01	3963
4	1.820261791874e-01	3853
4	8.062162266220e-02	4161
4	1.452245255372e-01	3962
4	1.811261387449e-01	3855
4	7.972158221967e-02	4154
4	3.685965625646e-02	4306
4	1.403073045862e-01	3997
4	1.762089177938e-01	3889
4	7.480436126864e-02	4201
4	3.534258808833e-02	4342
4	3.444254764580e-02	4341
4	1.401672982951e-01	4011
4	1.760689115028e-01	3906
4	7.466435497758e-02	4216
4	3.520258179727e-02	4358
4	3.430254135474e-02	4356
4	2.938532040371e-02	4444
4	1.401672982951e-01	4010
4	1.760689115028e-01	3906
4	7.466435497758e-02	4215
4	3.520258179727e-02	4357
4	3.430254135474e-02	4355
4	2.938532040371e-02	4443
4	2.896330144065e-02	4464
4	2.129015665460e-01	3843
4	1.607992253728e-01	3983
4	1.967008385804e-01	3874
4	1.430384273068e-01	4047
4	1.789400405144e-01	3937
4	7.753548398926e-02	4252
4	1.421383868643e-01	4048
4	1.780400000719e-01	3939
4	7.663544354673e-02	4250
4	3.377351758352e-02	4407
4	1.381372070748e-01	4007
4	1.740388202824e-01	3898
4	7.263426375721e-02	4215
4	3.317249057689e-02	4359
4	3.227245013436e-02	4360
4	1.382792134557e-01	4011
4	1.741808266633e-01	3905
4	7.277627013814e-02	4217
4	3.331449695783e-02	4364
4	3.241445651529e-02	4362
4	2.749723556427e-02	4444
4	1.382792134557e-01	4010
4	1.741808266633e-01	3905
4	7.277627013814e-02	4216
4	3.331449695783e-02	4363
4	3.241445651529e-02	4361
4	2.749723556427e-02	4443
4	2.707521660121e-02	4463
4	1.407163229651e-01	3940
4	1.766179361727e-01	3836
4	7.521337964753e-02	4141
4	3.575160646721e-02	4286
4	3.485156602468e-02	4285
4	2.993434507365e-02	4364
4	2.979433878259e-02	4382
4	2.979433878259e-02	4381
4	2.082293566043e-01	3959
4	1.561270154311e-01	4116
4	1.920286286387e-01	3989
4	1.420363822808e-01	4146
4	1.779379954884e-01	4032
4	7.653343896324e-02	4347
4	1.411363418383e-01	4160
4	1.770379550459e-01	4043
4	7.563339852071e-02	4349
4	3.277147255750e-02	4500
4	1.410553381984e-01	4038
4	1.769569514061e-01	3935
4	7.555239488088e-02	4246
4	3.609062170057e-02	4369
4	3.519058125803e-02	4371
4	1.411973445794e-01	4043
4	1.770989577870e-01	3942
4	7.569440126181e-02	4250
4	3.623262808150e-02	4376
4	3.533258763897e-02	4375
4	3.041536668794e-02	4451
4	1.411973445794e-01	4042
4	1.770989577870e-01	3942
4	7.569440126181e-02	4249
4	3.623262808150e-02	4375
4	3.533258763897e-02	4374
4	3.041536668794e-02	4450
4	2.999334772489e-02	4471
4	1.436344540888e-01	3971
4	1.795360672964e-01	3874
4	7.813151077120e-02	4173
4	3.866973759089e-02	4297
4	3.776969714835e-02	4296
4	3.285247619733e-02	4371
4	3.271246990627e-02	4390
4	3.271246990627e-02	4389
4	1.405483154158e-01	4057
4	1.764499286234e-01	3958
4	7.504537209825e-02	4265
4	3.558359891794e-02	4394
4	3.468355847541e-02	4398
4	3.068237868589e-02	4384
4	3.082438506682e-02	4390
4	3.082438506682e-02	4389
4	3.326149457621e-02	4311
4	2.251001146771e-01	3974
4	2.110094815268e-01	4015
4	1.589071403536e-01	4155
4	1.948087535612e-01	4035
4	2.101094410842e-01	4048
4	1.580070999110e-01	4164
4	1.939087131187e-01	4040
4	1.368461490622e-01	4245
4	1.727477622698e-01	4126
4	7.134320574464e-02	4443
4	2.100284374444e-01	3920
4	1.579260962712e-01	4042
4	1.938277094788e-01	3938
4	1.401652982053e-01	4105
4	1.760669114129e-01	4005
4	7.466235488771e-02	4316
4	1.392652577627e-01	4154
4	1.751668709704e-01	4022
4	7.376231444518e-02	4318
4	3.090038848197e-02	4470
4	2.101704438253e-01	3923
4	1.580681026521e-01	4047
4	1.939697158598e-01	3942
4	1.403073045862e-01	4111
4	1.762089177938e-01	4010
4	7.480436126864e-02	4322
4	1.394072641437e-01	4157
4	1.753088773513e-01	4025
4	7.390432082611e-02	4319
4	3.104239486290e-02	4472
4	1.344900431926e-01	4194
4	1.703916564003e-01	4065
4	6.898709987508e-02	4367
4	2.952532669477e-02	4507
4	2.862528625224e-02	4559
4	2.101704438253e-01	3923
4	1.580681026521e-01	4046
4	1.939697158598e-01	3942
4	1.403073045862e-01	4110
4	1.762089177938e-01	4010
4	7.480436126864e-02	4321
4	1.394072641437e-01	4156
4	1.753088773513e-01	4025
4	7.390432082611e-02	4318
4	3.104239486290e-02	4471
4	1.344900431926e-01	4193
4	1.703916564003e-01	4065
4	6.898709987508e-02	4366
4	2.952532669477e-02	4506
4	2.862528625224e-02	4558
4	1.340680242296e-01	4212
4	1.699696374372e-01	4084
4	6.856508091203e-02	4386
4	2.910330773172e-02	4526
4	2.820326728918e-02	4578
4	2.328604633816e-02	4732
4	2.126075533347e-01	3856
4	1.605052121615e-01	3978
4	1.964068253692e-01	3877
4	1.427444140956e-01	4041
4	1.786460273032e-01	3941
4	7.724147077803e-02	4245
4	1.418443736530e-01	4083
4	1.777459868607e-01	3955
4	7.634143033550e-02	4241
4	3.347950437229e-02	4392
4	1.369271527020e-01	4119
4	1.728287659097e-01	3995
4	7.142420938447e-02	4289
4	3.196243620416e-02	4426
4	3.106239576162e-02	4474
4	1.367871464110e-01	4136
4	1.726887596186e-01	4012
4	7.128420309341e-02	4306
4	3.182242991310e-02	4443
4	3.092238947056e-02	4491
4	2.600516851954e-02	4644
4	1.367871464110e-01	4135
4	1.726887596186e-01	4012
4	7.128420309341e-02	4305
4	3.182242991310e-02	4442
4	3.092238947056e-02	4490
4	2.600516851954e-02	4643
4	2.558314955648e-02	4667
4	2.095214146618e-01	3936
4	1.574190734886e-01	4061
4	1.933206866962e-01	3957
4	1.396582754226e-01	4126
4	1.755598886303e-01	4025
4	7.415533210508e-02	4335
4	1.387582349801e-01	4168
4	1.746598481877e-01	4039
4	7.325529166255e-02	4337
4	3.039336569934e-02	4492
4	1.347570551906e-01	4121
4	1.706586683982e-01	3998
4	6.925411187303e-02	4301
4	2.979233869272e-02	4442
4	2.889229825019e-02	4489
4	1.348990615715e-01	4126
4	1.708006747792e-01	4003
4	6.939611825397e-02	4304
4	2.993434507365e-02	4447
4	2.903430463112e-02	4491
4	2.411708368009e-02	4577
4	1.348990615715e-01	4125
4	1.708006747792e-01	4003
4	6.939611825397e-02	4303
4	2.993434507365e-02	4446
4	2.903430463112e-02	4490
4	2.411708368009e-02	4576
4	2.369506471704e-02	4598
4	1.373361710809e-01	4053
4	1.732377842885e-01	3934
4	7.183322776335e-02	4227
4	3.237145458304e-02	4368
4	3.147141414051e-02	4409
4	2.655419318948e-02	4494
4	2.641418689842e-02	4514
4	2.641418689842e-02	4513
4	2.048492047201e-01	4056
4	1.527468635469e-01	4196
4	1.886484767545e-01	4075
4	1.386562303966e-01	4226
4	1.745578436043e-01	4118
4	7.315328707907e-02	4429
4	1.377561899541e-01	4251
4	1.736578031617e-01	4134
4	7.225324663653e-02	4432
4	2.939132067333e-02	4589
4	1.376751863143e-01	4128
4	1.735767995219e-01	4026
4	7.217224299671e-02	4329
4	3.271046981639e-02	4457
4	3.181042937386e-02	4475
4	1.378171926952e-01	4131
4	1.737188059028e-01	4030
4	7.231424937764e-02	4332
4	3.285247619733e-02	4462
4	3.195243575479e-02	4476
4	2.703521480377e-02	4604
4	1.378171926952e-01	4130
4	1.737188059028e-01	4030
4	7.231424937764e-02	4331
4	3.285247619733e-02	4461
4	3.195243575479e-02	4475
4	2.703521480377e-02	4603
4	2.661319584071e-02	4625
4	1.402543022046e-01	4059
4	1.761559154122e-01	3961
4	7.475135888703e-02	4256
4	3.528958570671e-02	4383
4	3.438954526418e-02	4395
4	2.947232431315e-02	4522
4	2.933231802209e-02	4541
4	2.933231802209e-02	4540
4	1.371681635316e-01	4139
4	1.730697767393e-01	4042
4	7.166522021408e-02	4348
4	3.220344703377e-02	4481
4	3.130340659124e-02	4493
4	2.730222680172e-02	4479
4	2.744423318265e-02	4482
4	2.744423318265e-02	4481
4	2.988134269204e-02	4403
4	2.069993013328e-01	3984
4	1.548969601596e-01	4132
4	1.907985733673e-01	4006
4	1.408063270093e-01	4175
4	1.767079402170e-01	4053
4	7.530338369178e-02	4382
4	1.399062865668e-01	4191
4	1.758078997744e-01	4065
[truncated: 998,000+ more rows]
