# Supplementary material for: Gene gain and loss push prokaryotes beyond the homologous recombination barrier and accelerate genome sequence divergence
Source: Nat Commun. 2019 Nov 26;10:5376. doi: 10.1038/s41467-019-13429-2 (PMC6879757; doi:10.1038/s41467-019-13429-2)
Supplement: Supplementary file 6 — Source Data [file 41467_2019_13429_MOESM6_ESM.zip › Fig1d_data.csv]

# Data used to generate the commonality plot of ATGC014 with distances from the sequence-based tree corrected to account for the recombination-driven delay (Fig 1d). The parameters for the correction are: tau = 0.147	phi = 2.748. The average number of (distinct) genes in the genomes from ATGC014 is 5553.6.
# sample_size	corrected_tree_distance	num_common_genes
2	3.970000000000e-01	4539
2	3.928000000000e-01	4464
2	4.438000000000e-01	4276
2	4.071000000000e-01	4459
2	4.581000000000e-01	4297
2	2.983000000000e-01	4636
2	3.980000000000e-01	4586
2	4.490000000000e-01	4331
2	2.892000000000e-01	4671
2	1.111000000000e-01	4972
2	3.885000000000e-01	4410
2	4.395000000000e-01	4219
2	2.797000000000e-01	4526
2	1.526000000000e-01	4770
2	1.435000000000e-01	4816
2	3.950300000000e-01	4417
2	4.460300000000e-01	4229
2	2.862300000000e-01	4532
2	1.591300000000e-01	4777
2	1.500300000000e-01	4820
2	5.773000000000e-02	5457
2	3.950300000000e-01	4416
2	4.460300000000e-01	4229
2	2.862300000000e-01	4531
2	1.591300000000e-01	4776
2	1.500300000000e-01	4819
2	5.773000000000e-02	5451
2	2.660000000000e-03	5489
2	4.328000000000e-01	4338
2	4.838000000000e-01	4153
2	3.240000000000e-01	4453
2	1.969000000000e-01	4693
2	1.878000000000e-01	4734
2	9.550000000000e-02	5363
2	8.023000000000e-02	5392
2	8.023000000000e-02	5385
2	3.849000000000e-01	4421
2	4.359000000000e-01	4242
2	2.761000000000e-01	4551
2	1.490000000000e-01	4811
2	1.399000000000e-01	4843
2	7.340000000000e-02	5156
2	7.993000000000e-02	5162
2	7.993000000000e-02	5160
2	1.177000000000e-01	5073
2	4.151000000000e-01	4434
2	4.661000000000e-01	4299
2	3.063000000000e-01	4633
2	2.122000000000e-01	4719
2	2.031000000000e-01	4775
2	1.936000000000e-01	4734
2	2.001300000000e-01	4740
2	2.001300000000e-01	4736
2	2.379000000000e-01	4654
2	1.900000000000e-01	4669
2	4.395000000000e-01	4328
2	4.905000000000e-01	4187
2	3.307000000000e-01	4547
2	2.366000000000e-01	4688
2	2.275000000000e-01	4724
2	2.180000000000e-01	4546
2	2.245300000000e-01	4549
2	2.245300000000e-01	4548
2	2.623000000000e-01	4469
2	2.144000000000e-01	4570
2	1.596000000000e-01	4875
2	4.150000000000e-01	4527
2	4.660000000000e-01	4326
2	3.062000000000e-01	4656
2	2.121000000000e-01	4779
2	2.030000000000e-01	4893
2	1.935000000000e-01	4753
2	2.000300000000e-01	4757
2	2.000300000000e-01	4756
2	2.378000000000e-01	4672
2	1.899000000000e-01	4706
2	1.351000000000e-01	5039
2	1.387000000000e-01	4980
2	3.814000000000e-01	4625
2	4.324000000000e-01	4364
2	3.746000000000e-01	4454
2	3.889000000000e-01	4418
2	3.798000000000e-01	4511
2	3.703000000000e-01	4393
2	3.768300000000e-01	4400
2	3.768300000000e-01	4400
2	4.146000000000e-01	4322
2	3.667000000000e-01	4349
2	3.969000000000e-01	4466
2	4.213000000000e-01	4296
2	3.968000000000e-01	4529
2	4.058600000000e-01	4507
2	4.568600000000e-01	4243
2	3.990600000000e-01	4333
2	4.133600000000e-01	4288
2	4.042600000000e-01	4386
2	3.947600000000e-01	4277
2	4.012900000000e-01	4283
2	4.012900000000e-01	4283
2	4.390600000000e-01	4209
2	3.911600000000e-01	4226
2	4.213600000000e-01	4339
2	4.457600000000e-01	4184
2	4.212600000000e-01	4399
2	9.626000000000e-02	5456
2	3.815300000000e-01	4594
2	4.325300000000e-01	4319
2	3.747300000000e-01	4385
2	3.890300000000e-01	4335
2	3.799300000000e-01	4449
2	3.704300000000e-01	4332
2	3.769600000000e-01	4339
2	3.769600000000e-01	4339
2	4.147300000000e-01	4258
2	3.668300000000e-01	4302
2	3.970300000000e-01	4369
2	4.214300000000e-01	4223
2	3.969300000000e-01	4460
2	7.193000000000e-02	5298
2	8.627000000000e-02	5295
2	3.989300000000e-01	4548
2	4.499300000000e-01	4260
2	3.921300000000e-01	4395
2	4.064300000000e-01	4342
2	3.973300000000e-01	4459
2	3.878300000000e-01	4303
2	3.943600000000e-01	4311
2	3.943600000000e-01	4311
2	4.321300000000e-01	4231
2	3.842300000000e-01	4320
2	4.144300000000e-01	4335
2	4.388300000000e-01	4232
2	4.143300000000e-01	4408
2	8.933000000000e-02	5208
2	1.036700000000e-01	5184
2	6.860000000000e-02	5260
2	3.955000000000e-01	4583
2	4.465000000000e-01	4317
2	3.887000000000e-01	4393
2	4.030000000000e-01	4367
2	3.939000000000e-01	4426
2	3.844000000000e-01	4341
2	3.909300000000e-01	4342
2	3.909300000000e-01	4342
2	4.287000000000e-01	4269
2	3.808000000000e-01	4298
2	4.110000000000e-01	4419
2	4.354000000000e-01	4268
2	4.109000000000e-01	4465
2	2.681000000000e-01	4823
2	2.925600000000e-01	4698
2	2.682300000000e-01	4766
2	2.856300000000e-01	4613
2	3.994000000000e-01	4642
2	4.504000000000e-01	4355
2	3.926000000000e-01	4421
2	4.069000000000e-01	4413
2	3.978000000000e-01	4476
2	3.883000000000e-01	4395
2	3.948300000000e-01	4393
2	3.948300000000e-01	4393
2	4.326000000000e-01	4316
2	3.847000000000e-01	4339
2	4.149000000000e-01	4462
2	4.393000000000e-01	4324
2	4.148000000000e-01	4562
2	2.720000000000e-01	4841
2	2.964600000000e-01	4690
2	2.721300000000e-01	4747
2	2.895300000000e-01	4584
2	1.223000000000e-01	5004
2	3.920000000000e-01	4702
2	4.430000000000e-01	4491
2	3.852000000000e-01	4564
2	3.995000000000e-01	4516
2	3.904000000000e-01	4597
2	3.809000000000e-01	4460
2	3.874300000000e-01	4462
2	3.874300000000e-01	4462
2	4.252000000000e-01	4384
2	3.773000000000e-01	4433
2	4.075000000000e-01	4546
2	4.319000000000e-01	4415
2	4.074000000000e-01	4599
2	2.646000000000e-01	4745
2	2.890600000000e-01	4647
2	2.647300000000e-01	4659
2	2.821300000000e-01	4558
2	2.535000000000e-01	4757
2	2.574000000000e-01	4779
3	6.168000000000e-01	4095
3	6.311000000000e-01	4111
3	5.491000000000e-01	4250
3	6.001000000000e-01	4095
3	6.220000000000e-01	4143
3	5.400000000000e-01	4279
3	5.910000000000e-01	4108
3	4.581000000000e-01	4368
3	5.091000000000e-01	4200
3	3.493000000000e-01	4559
3	6.125000000000e-01	4019
3	5.305000000000e-01	4136
3	5.815000000000e-01	3997
3	4.741000000000e-01	4219
3	5.251000000000e-01	4099
3	3.653000000000e-01	4411
3	4.650000000000e-01	4280
3	5.160000000000e-01	4094
3	3.562000000000e-01	4428
3	2.036000000000e-01	4650
3	6.190300000000e-01	4026
3	5.370300000000e-01	4144
3	5.880300000000e-01	4005
3	4.806300000000e-01	4228
3	5.316300000000e-01	4108
3	3.718300000000e-01	4419
3	4.715300000000e-01	4285
3	5.225300000000e-01	4101
3	3.627300000000e-01	4430
3	2.101300000000e-01	4655
3	4.206300000000e-01	4393
3	4.716300000000e-01	4205
3	3.118300000000e-01	4506
3	1.847300000000e-01	4751
3	1.756300000000e-01	4793
3	6.190300000000e-01	4026
3	5.370300000000e-01	4143
3	5.880300000000e-01	4005
3	4.806300000000e-01	4227
3	5.316300000000e-01	4108
3	3.718300000000e-01	4418
3	4.715300000000e-01	4284
3	5.225300000000e-01	4101
3	3.627300000000e-01	4429
3	2.101300000000e-01	4654
3	4.206300000000e-01	4392
3	4.716300000000e-01	4205
3	3.118300000000e-01	4505
3	1.847300000000e-01	4750
3	1.756300000000e-01	4792
3	3.963600000000e-01	4416
3	4.473600000000e-01	4229
3	2.875600000000e-01	4531
3	1.604600000000e-01	4776
3	1.513600000000e-01	4819
3	5.906000000000e-02	5451
3	6.568000000000e-01	3954
3	5.748000000000e-01	4072
3	6.258000000000e-01	3937
3	5.184000000000e-01	4153
3	5.694000000000e-01	4034
3	4.096000000000e-01	4340
3	5.093000000000e-01	4209
3	5.603000000000e-01	4028
3	4.005000000000e-01	4351
3	2.479000000000e-01	4574
3	4.584000000000e-01	4313
3	5.094000000000e-01	4129
3	3.496000000000e-01	4425
3	2.225000000000e-01	4665
3	2.134000000000e-01	4705
3	4.540300000000e-01	4334
3	5.050300000000e-01	4151
3	3.452300000000e-01	4447
3	2.181300000000e-01	4687
3	2.090300000000e-01	4728
3	1.167300000000e-01	5354
3	4.540300000000e-01	4333
3	5.050300000000e-01	4151
3	3.452300000000e-01	4446
3	2.181300000000e-01	4686
3	2.090300000000e-01	4727
3	1.167300000000e-01	5349
3	8.156000000000e-02	5385
3	6.089000000000e-01	4040
3	5.269000000000e-01	4159
3	5.779000000000e-01	4021
3	4.705000000000e-01	4246
3	5.215000000000e-01	4128
3	3.617000000000e-01	4437
3	4.614000000000e-01	4298
3	5.124000000000e-01	4117
3	3.526000000000e-01	4455
3	2.000000000000e-01	4685
3	4.234000000000e-01	4314
3	4.744000000000e-01	4136
3	3.146000000000e-01	4439
3	1.875000000000e-01	4686
3	1.784000000000e-01	4721
3	4.299300000000e-01	4321
3	4.809300000000e-01	4146
3	3.211300000000e-01	4444
3	1.940300000000e-01	4694
3	1.849300000000e-01	4726
3	1.055300000000e-01	5130
3	4.299300000000e-01	4320
3	4.809300000000e-01	4146
3	3.211300000000e-01	4443
3	1.940300000000e-01	4693
3	1.849300000000e-01	4725
3	1.055300000000e-01	5128
3	8.126000000000e-02	5160
3	4.677000000000e-01	4243
3	5.187000000000e-01	4071
3	3.589000000000e-01	4366
3	2.318000000000e-01	4611
3	2.227000000000e-01	4642
3	1.433000000000e-01	5038
3	1.389300000000e-01	5066
3	1.389300000000e-01	5064
3	6.391000000000e-01	4104
3	5.571000000000e-01	4236
3	6.081000000000e-01	4106
3	5.172000000000e-01	4264
3	5.682000000000e-01	4150
3	4.084000000000e-01	4455
3	5.081000000000e-01	4292
3	5.591000000000e-01	4169
3	3.993000000000e-01	4472
3	2.632000000000e-01	4634
3	4.986000000000e-01	4174
3	5.496000000000e-01	4066
3	3.898000000000e-01	4368
3	2.792000000000e-01	4502
3	2.701000000000e-01	4527
3	5.051300000000e-01	4177
3	5.561300000000e-01	4071
3	3.963300000000e-01	4372
3	2.857300000000e-01	4508
3	2.766300000000e-01	4529
3	2.257300000000e-01	4716
3	5.051300000000e-01	4176
3	5.561300000000e-01	4071
3	3.963300000000e-01	4371
3	2.857300000000e-01	4507
3	2.766300000000e-01	4528
3	2.257300000000e-01	4712
3	2.014600000000e-01	4736
3	5.429000000000e-01	4101
3	5.939000000000e-01	3998
3	4.341000000000e-01	4293
3	3.235000000000e-01	4425
3	3.144000000000e-01	4446
3	2.635000000000e-01	4630
3	2.591300000000e-01	4651
3	2.591300000000e-01	4647
3	4.950000000000e-01	4185
3	5.460000000000e-01	4086
3	3.862000000000e-01	4385
3	2.756000000000e-01	4530
3	2.665000000000e-01	4547
3	2.285000000000e-01	4556
3	2.350300000000e-01	4560
3	2.350300000000e-01	4558
3	2.728000000000e-01	4477
3	6.635000000000e-01	4000
3	5.815000000000e-01	4153
3	6.325000000000e-01	4020
3	5.416000000000e-01	4204
3	5.926000000000e-01	4071
3	4.328000000000e-01	4404
3	5.325000000000e-01	4217
3	5.835000000000e-01	4080
3	4.237000000000e-01	4407
3	2.876000000000e-01	4603
3	5.230000000000e-01	4081
3	5.740000000000e-01	3969
3	4.142000000000e-01	4294
3	3.036000000000e-01	4437
3	2.945000000000e-01	4437
3	5.295300000000e-01	4085
3	5.805300000000e-01	3976
3	4.207300000000e-01	4296
3	3.101300000000e-01	4441
3	3.010300000000e-01	4438
3	2.501300000000e-01	4528
3	5.295300000000e-01	4084
3	5.805300000000e-01	3976
3	4.207300000000e-01	4295
3	3.101300000000e-01	4440
3	3.010300000000e-01	4437
3	2.501300000000e-01	4527
3	2.258600000000e-01	4548
3	5.673000000000e-01	4014
3	6.183000000000e-01	3907
3	4.585000000000e-01	4219
3	3.479000000000e-01	4362
3	3.388000000000e-01	4360
3	2.879000000000e-01	4447
3	2.835300000000e-01	4465
3	2.835300000000e-01	4464
3	5.194000000000e-01	4100
3	5.704000000000e-01	3991
3	4.106000000000e-01	4313
3	3.000000000000e-01	4463
3	2.909000000000e-01	4465
3	2.529000000000e-01	4460
3	2.594300000000e-01	4464
3	2.594300000000e-01	4463
3	2.972000000000e-01	4385
3	5.071000000000e-01	4249
3	5.581000000000e-01	4128
3	3.983000000000e-01	4472
3	3.042000000000e-01	4569
3	2.951000000000e-01	4596
3	2.856000000000e-01	4466
3	2.921300000000e-01	4472
3	2.921300000000e-01	4471
3	3.299000000000e-01	4392
3	2.820000000000e-01	4490
3	6.390000000000e-01	4131
3	5.570000000000e-01	4242
3	6.080000000000e-01	4116
3	5.171000000000e-01	4286
3	5.681000000000e-01	4166
3	4.083000000000e-01	4493
3	5.080000000000e-01	4374
3	5.590000000000e-01	4202
3	3.992000000000e-01	4500
3	2.631000000000e-01	4694
3	4.985000000000e-01	4208
3	5.495000000000e-01	4079
3	3.897000000000e-01	4384
3	2.791000000000e-01	4523
3	2.700000000000e-01	4578
3	5.050300000000e-01	4213
3	5.560300000000e-01	4084
3	3.962300000000e-01	4387
3	2.856300000000e-01	4527
3	2.765300000000e-01	4579
3	2.256300000000e-01	4733
3	5.050300000000e-01	4212
3	5.560300000000e-01	4084
3	3.962300000000e-01	4386
3	2.856300000000e-01	4526
3	2.765300000000e-01	4578
3	2.256300000000e-01	4732
3	2.013600000000e-01	4756
3	5.428000000000e-01	4139
3	5.938000000000e-01	4014
3	4.340000000000e-01	4309
3	3.234000000000e-01	4447
3	3.143000000000e-01	4495
3	2.634000000000e-01	4647
3	2.590300000000e-01	4668
3	2.590300000000e-01	4667
3	4.949000000000e-01	4219
3	5.459000000000e-01	4094
3	3.861000000000e-01	4402
3	2.755000000000e-01	4546
3	2.664000000000e-01	4595
3	2.284000000000e-01	4595
3	2.349300000000e-01	4599
3	2.349300000000e-01	4598
3	2.727000000000e-01	4517
3	4.826000000000e-01	4348
3	5.336000000000e-01	4231
3	3.738000000000e-01	4568
3	2.797000000000e-01	4659
3	2.706000000000e-01	4691
3	2.611000000000e-01	4622
3	2.676300000000e-01	4626
3	2.676300000000e-01	4625
3	3.054000000000e-01	4544
3	2.575000000000e-01	4586
3	4.966000000000e-01	4288
3	5.476000000000e-01	4156
3	3.878000000000e-01	4517
3	2.937000000000e-01	4638
3	2.846000000000e-01	4662
3	2.751000000000e-01	4504
3	2.816300000000e-01	4507
3	2.816300000000e-01	4506
3	3.194000000000e-01	4429
3	2.715000000000e-01	4526
3	2.167000000000e-01	4809
3	6.054000000000e-01	4174
3	5.744000000000e-01	4205
3	6.254000000000e-01	4028
3	5.887000000000e-01	4170
3	6.397000000000e-01	4022
3	5.309000000000e-01	4235
3	5.796000000000e-01	4232
3	6.306000000000e-01	4059
3	5.218000000000e-01	4269
3	4.399000000000e-01	4340
3	5.701000000000e-01	4082
3	6.211000000000e-01	3935
3	5.123000000000e-01	4130
3	4.559000000000e-01	4200
3	4.468000000000e-01	4235
3	5.766300000000e-01	4087
3	6.276300000000e-01	3943
3	5.188300000000e-01	4137
3	4.624300000000e-01	4209
3	4.533300000000e-01	4241
3	4.024300000000e-01	4375
3	5.766300000000e-01	4087
3	6.276300000000e-01	3943
3	5.188300000000e-01	4137
3	4.624300000000e-01	4209
3	4.533300000000e-01	4241
3	4.024300000000e-01	4375
3	3.781600000000e-01	4400
3	6.144000000000e-01	4014
3	6.654000000000e-01	3871
3	5.566000000000e-01	4065
3	5.002000000000e-01	4134
3	4.911000000000e-01	4165
3	4.402000000000e-01	4295
3	4.358300000000e-01	4317
3	4.358300000000e-01	4317
3	5.665000000000e-01	4088
3	6.175000000000e-01	3954
3	5.087000000000e-01	4147
3	4.523000000000e-01	4227
3	4.432000000000e-01	4253
3	4.052000000000e-01	4243
3	4.117300000000e-01	4250
3	4.117300000000e-01	4250
3	4.495000000000e-01	4173
3	5.967000000000e-01	4152
3	6.477000000000e-01	4025
3	5.389000000000e-01	4223
3	4.990000000000e-01	4234
3	4.899000000000e-01	4279
3	4.804000000000e-01	4206
3	4.869300000000e-01	4211
3	4.869300000000e-01	4211
3	5.247000000000e-01	4133
3	4.768000000000e-01	4171
3	6.211000000000e-01	4053
3	6.721000000000e-01	3920
3	5.633000000000e-01	4131
3	5.234000000000e-01	4160
3	5.143000000000e-01	4189
3	5.048000000000e-01	4062
3	5.113300000000e-01	4068
3	5.113300000000e-01	4068
3	5.491000000000e-01	3997
3	5.012000000000e-01	4077
3	4.889000000000e-01	4230
3	5.966000000000e-01	4177
3	6.476000000000e-01	4034
3	5.388000000000e-01	4225
3	4.989000000000e-01	4243
3	4.898000000000e-01	4297
3	4.803000000000e-01	4214
3	4.868300000000e-01	4218
3	4.868300000000e-01	4218
3	5.246000000000e-01	4144
3	4.767000000000e-01	4168
3	4.644000000000e-01	4374
3	4.784000000000e-01	4261
3	6.298600000000e-01	4061
3	5.988600000000e-01	4090
3	6.498600000000e-01	3921
3	6.131600000000e-01	4052
3	6.641600000000e-01	3916
3	5.553600000000e-01	4119
3	6.040600000000e-01	4115
3	6.550600000000e-01	3956
3	5.462600000000e-01	4157
3	4.643600000000e-01	4221
3	5.945600000000e-01	3971
3	6.455600000000e-01	3833
3	5.367600000000e-01	4021
3	4.803600000000e-01	4085
3	4.712600000000e-01	4122
3	6.010900000000e-01	3974
3	6.520900000000e-01	3839
3	5.432900000000e-01	4026
3	4.868900000000e-01	4093
3	4.777900000000e-01	4127
3	4.268900000000e-01	4260
3	6.010900000000e-01	3974
3	6.520900000000e-01	3839
3	5.432900000000e-01	4026
3	4.868900000000e-01	4093
3	4.777900000000e-01	4127
3	4.268900000000e-01	4260
3	4.026200000000e-01	4283
3	6.388600000000e-01	3904
3	6.898600000000e-01	3770
3	5.810600000000e-01	3958
3	5.246600000000e-01	4022
3	5.155600000000e-01	4055
3	4.646600000000e-01	4184
3	4.602900000000e-01	4204
3	4.602900000000e-01	4204
3	5.909600000000e-01	3975
3	6.419600000000e-01	3847
3	5.331600000000e-01	4034
3	4.767600000000e-01	4108
3	4.676600000000e-01	4136
3	4.296600000000e-01	4122
3	4.361900000000e-01	4128
3	4.361900000000e-01	4128
3	4.739600000000e-01	4055
3	6.211600000000e-01	4038
3	6.721600000000e-01	3918
3	5.633600000000e-01	4107
3	5.234600000000e-01	4123
3	5.143600000000e-01	4163
3	5.048600000000e-01	4095
3	5.113900000000e-01	4098
3	5.113900000000e-01	4098
3	5.491600000000e-01	4024
3	5.012600000000e-01	4054
3	6.455600000000e-01	3948
3	6.965600000000e-01	3830
3	5.877600000000e-01	4024
3	5.478600000000e-01	4053
3	5.387600000000e-01	4080
3	5.292600000000e-01	3961
3	5.357900000000e-01	3965
3	5.357900000000e-01	3965
3	5.735600000000e-01	3897
3	5.256600000000e-01	3974
3	5.133600000000e-01	4125
3	6.210600000000e-01	4059
3	6.720600000000e-01	3933
3	5.632600000000e-01	4106
3	5.233600000000e-01	4126
3	5.142600000000e-01	4176
3	5.047600000000e-01	4103
3	5.112900000000e-01	4105
3	5.112900000000e-01	4105
3	5.490600000000e-01	4035
3	5.011600000000e-01	4054
3	4.888600000000e-01	4261
3	5.028600000000e-01	4148
3	4.417600000000e-01	4416
3	4.927600000000e-01	4183
3	4.349600000000e-01	4278
3	4.492600000000e-01	4245
3	4.401600000000e-01	4327
3	4.306600000000e-01	4220
3	4.371900000000e-01	4227
3	4.371900000000e-01	4227
3	4.749600000000e-01	4154
3	4.270600000000e-01	4175
3	4.572600000000e-01	4284
3	4.816600000000e-01	4133
3	4.571600000000e-01	4335
3	6.055300000000e-01	4154
3	5.745300000000e-01	4202
3	6.255300000000e-01	4025
3	5.888300000000e-01	4158
3	6.398300000000e-01	4015
3	5.310300000000e-01	4178
3	5.797300000000e-01	4249
3	6.307300000000e-01	4049
3	5.219300000000e-01	4210
3	4.400300000000e-01	4265
3	5.702300000000e-01	4107
3	6.212300000000e-01	3937
3	5.124300000000e-01	4079
3	4.560300000000e-01	4137
3	4.469300000000e-01	4196
3	5.767600000000e-01	4112
3	6.277600000000e-01	3944
3	5.189600000000e-01	4085
3	4.625600000000e-01	4145
3	4.534600000000e-01	4202
3	4.025600000000e-01	4315
3	5.767600000000e-01	4112
3	6.277600000000e-01	3944
3	5.189600000000e-01	4085
3	4.625600000000e-01	4145
3	4.534600000000e-01	4202
3	4.025600000000e-01	4315
3	3.782900000000e-01	4339
3	6.145300000000e-01	4035
3	6.655300000000e-01	3871
3	5.567300000000e-01	4013
3	5.003300000000e-01	4069
3	4.912300000000e-01	4123
3	4.403300000000e-01	4233
3	4.359600000000e-01	4254
3	4.359600000000e-01	4254
3	5.666300000000e-01	4116
3	6.176300000000e-01	3955
3	5.088300000000e-01	4095
3	4.524300000000e-01	4160
3	4.433300000000e-01	4213
3	4.053300000000e-01	4198
3	4.118600000000e-01	4205
3	4.118600000000e-01	4205
3	4.496300000000e-01	4125
3	5.968300000000e-01	4146
3	6.478300000000e-01	4017
3	5.390300000000e-01	4162
3	4.991300000000e-01	4172
3	4.900300000000e-01	4205
3	4.805300000000e-01	4133
3	4.870600000000e-01	4137
3	4.870600000000e-01	4137
3	5.248300000000e-01	4059
3	4.769300000000e-01	4109
3	6.212300000000e-01	4045
3	6.722300000000e-01	3917
3	5.634300000000e-01	4074
3	5.235300000000e-01	4094
3	5.144300000000e-01	4117
3	5.049300000000e-01	4008
3	5.114600000000e-01	4013
3	5.114600000000e-01	4013
3	5.492300000000e-01	3941
3	5.013300000000e-01	4021
3	4.890300000000e-01	4164
3	5.967300000000e-01	4201
3	6.477300000000e-01	4030
3	5.389300000000e-01	4167
3	4.990300000000e-01	4178
3	4.899300000000e-01	4260
3	4.804300000000e-01	4169
3	4.869600000000e-01	4173
3	4.869600000000e-01	4173
3	5.247300000000e-01	4096
3	4.768300000000e-01	4137
3	4.645300000000e-01	4298
3	4.785300000000e-01	4191
3	4.174300000000e-01	4501
3	4.684300000000e-01	4275
3	4.106300000000e-01	4337
3	4.249300000000e-01	4296
3	4.158300000000e-01	4358
3	4.063300000000e-01	4255
3	4.128600000000e-01	4262
3	4.128600000000e-01	4262
3	4.506300000000e-01	4184
3	4.027300000000e-01	4228
3	4.329300000000e-01	4323
3	4.573300000000e-01	4179
3	4.328300000000e-01	4371
3	4.368300000000e-01	4398
3	4.878300000000e-01	4178
3	4.300300000000e-01	4238
3	4.443300000000e-01	4195
3	4.352300000000e-01	4266
3	4.257300000000e-01	4167
3	4.322600000000e-01	4172
3	4.322600000000e-01	4172
3	4.700300000000e-01	4098
3	4.221300000000e-01	4133
3	4.523300000000e-01	4227
3	4.767300000000e-01	4087
3	4.522300000000e-01	4274
3	1.272300000000e-01	5115
3	6.229300000000e-01	4099
3	5.919300000000e-01	4154
3	6.429300000000e-01	3975
3	6.062300000000e-01	4110
3	6.572300000000e-01	3965
3	5.484300000000e-01	4180
3	5.971300000000e-01	4201
3	6.481300000000e-01	4001
3	5.393300000000e-01	4218
3	4.574300000000e-01	4275
3	5.876300000000e-01	4056
3	6.386300000000e-01	3886
3	5.298300000000e-01	4086
3	4.734300000000e-01	4145
3	4.643300000000e-01	4207
3	5.941600000000e-01	4061
3	6.451600000000e-01	3893
3	5.363600000000e-01	4093
3	4.799600000000e-01	4154
3	4.708600000000e-01	4214
3	4.199600000000e-01	4287
3	5.941600000000e-01	4061
3	6.451600000000e-01	3893
3	5.363600000000e-01	4093
3	4.799600000000e-01	4154
3	4.708600000000e-01	4214
3	4.199600000000e-01	4287
3	3.956900000000e-01	4311
3	6.319300000000e-01	3986
3	6.829300000000e-01	3822
3	5.741300000000e-01	4021
3	5.177300000000e-01	4078
3	5.086300000000e-01	4136
3	4.577300000000e-01	4206
3	4.533600000000e-01	4228
3	4.533600000000e-01	4228
3	5.840300000000e-01	4073
3	6.350300000000e-01	3910
3	5.262300000000e-01	4103
3	4.698300000000e-01	4168
3	4.607300000000e-01	4229
3	4.227300000000e-01	4216
3	4.292600000000e-01	4224
3	4.292600000000e-01	4224
3	4.670300000000e-01	4144
3	6.142300000000e-01	4094
3	6.652300000000e-01	3965
3	5.564300000000e-01	4167
3	5.165300000000e-01	4179
3	5.074300000000e-01	4212
3	4.979300000000e-01	4107
3	5.044600000000e-01	4111
3	5.044600000000e-01	4111
3	5.422300000000e-01	4035
3	4.943300000000e-01	4121
3	6.386300000000e-01	4000
3	6.896300000000e-01	3871
3	5.808300000000e-01	4080
3	5.409300000000e-01	4102
3	5.318300000000e-01	4128
3	5.223300000000e-01	4020
3	5.288600000000e-01	4026
3	5.288600000000e-01	4026
3	5.666300000000e-01	3954
3	5.187300000000e-01	4034
3	5.064300000000e-01	4173
3	6.141300000000e-01	4145
3	6.651300000000e-01	3980
3	5.563300000000e-01	4171
3	5.164300000000e-01	4183
3	5.073300000000e-01	4261
3	4.978300000000e-01	4138
3	5.043600000000e-01	4142
3	5.043600000000e-01	4142
3	5.421300000000e-01	4067
3	4.942300000000e-01	4148
3	4.819300000000e-01	4263
3	4.959300000000e-01	4198
3	4.348300000000e-01	4445
3	4.858300000000e-01	4215
3	4.280300000000e-01	4343
3	4.423300000000e-01	4299
3	4.332300000000e-01	4368
3	4.237300000000e-01	4219
3	4.302600000000e-01	4227
3	4.302600000000e-01	4227
3	4.680300000000e-01	4150
3	4.201300000000e-01	4237
3	4.503300000000e-01	4290
3	4.747300000000e-01	4186
3	4.502300000000e-01	4322
3	4.542300000000e-01	4345
3	5.052300000000e-01	4117
3	4.474300000000e-01	4241
3	4.617300000000e-01	4199
3	4.526300000000e-01	4275
3	4.431300000000e-01	4129
3	4.496600000000e-01	4135
3	4.496600000000e-01	4135
3	4.874300000000e-01	4062
3	4.395300000000e-01	4142
3	4.697300000000e-01	4192
3	4.941300000000e-01	4092
3	4.696300000000e-01	4219
3	1.446300000000e-01	5023
3	4.245300000000e-01	4496
3	4.755300000000e-01	4245
3	4.177300000000e-01	4317
3	4.320300000000e-01	4268
3	4.229300000000e-01	4371
3	4.134300000000e-01	4220
3	4.199600000000e-01	4227
3	4.199600000000e-01	4227
3	4.577300000000e-01	4148
3	4.098300000000e-01	4238
3	4.400300000000e-01	4260
3	4.644300000000e-01	4157
3	4.399300000000e-01	4323
3	1.149300000000e-01	5057
3	1.292700000000e-01	5030
3	6.195000000000e-01	4141
3	5.885000000000e-01	4193
3	6.395000000000e-01	4005
3	6.028000000000e-01	4165
3	6.538000000000e-01	4010
3	5.450000000000e-01	4191
3	5.937000000000e-01	4209
3	6.447000000000e-01	4033
3	5.359000000000e-01	4214
3	4.540000000000e-01	4287
3	5.842000000000e-01	4072
3	6.352000000000e-01	3926
3	5.264000000000e-01	4080
3	4.700000000000e-01	4153
3	4.609000000000e-01	4177
3	5.907300000000e-01	4074
3	6.417300000000e-01	3931
3	5.329300000000e-01	4081
3	4.765300000000e-01	4156
3	4.674300000000e-01	4176
3	4.165300000000e-01	4323
3	5.907300000000e-01	4074
3	6.417300000000e-01	3931
3	5.329300000000e-01	4081
3	4.765300000000e-01	4156
3	4.674300000000e-01	4176
3	4.165300000000e-01	4323
3	3.922600000000e-01	4342
3	6.285000000000e-01	4003
3	6.795000000000e-01	3859
3	5.707000000000e-01	4014
3	5.143000000000e-01	4085
3	5.052000000000e-01	4105
3	4.543000000000e-01	4248
3	4.499300000000e-01	4263
3	4.499300000000e-01	4263
3	5.806000000000e-01	4083
3	6.316000000000e-01	3944
3	5.228000000000e-01	4099
3	4.664000000000e-01	4180
3	4.573000000000e-01	4195
3	4.193000000000e-01	4194
3	4.258300000000e-01	4195
3	4.258300000000e-01	4195
3	4.636000000000e-01	4123
3	6.108000000000e-01	4177
3	6.618000000000e-01	4032
3	5.530000000000e-01	4178
3	5.131000000000e-01	4204
3	5.040000000000e-01	4228
3	4.945000000000e-01	4174
3	5.010300000000e-01	4179
3	5.010300000000e-01	4179
3	5.388000000000e-01	4107
3	4.909000000000e-01	4137
3	6.352000000000e-01	4072
3	6.862000000000e-01	3928
3	5.774000000000e-01	4103
3	5.375000000000e-01	4138
3	5.284000000000e-01	4151
3	5.189000000000e-01	4036
3	5.254300000000e-01	4039
3	5.254300000000e-01	4039
3	5.632000000000e-01	3973
3	5.153000000000e-01	4057
3	5.030000000000e-01	4203
3	6.107000000000e-01	4182
3	6.617000000000e-01	4038
3	5.529000000000e-01	4192
3	5.130000000000e-01	4223
3	5.039000000000e-01	4258
3	4.944000000000e-01	4186
3	5.009300000000e-01	4190
3	5.009300000000e-01	4190
3	5.387000000000e-01	4121
3	4.908000000000e-01	4145
3	4.785000000000e-01	4343
3	4.925000000000e-01	4237
3	5.225000000000e-01	4327
3	5.735000000000e-01	4111
3	5.157000000000e-01	4173
3	5.300000000000e-01	4152
3	5.209000000000e-01	4206
3	5.114000000000e-01	4117
3	5.179300000000e-01	4119
3	5.179300000000e-01	4119
3	5.557000000000e-01	4047
3	5.078000000000e-01	4077
3	5.380000000000e-01	4194
3	5.624000000000e-01	4045
3	5.379000000000e-01	4222
3	5.469600000000e-01	4213
3	5.979600000000e-01	4008
3	5.401600000000e-01	4060
3	5.544600000000e-01	4037
3	5.453600000000e-01	4093
3	5.358600000000e-01	4010
3	5.423900000000e-01	4012
3	5.423900000000e-01	4012
3	5.801600000000e-01	3943
3	5.322600000000e-01	3965
3	5.624600000000e-01	4083
3	5.868600000000e-01	3940
3	5.623600000000e-01	4103
3	3.284600000000e-01	4611
3	5.226300000000e-01	4316
3	5.736300000000e-01	4102
3	5.158300000000e-01	4179
3	5.301300000000e-01	4147
3	5.210300000000e-01	4203
3	5.115300000000e-01	4107
3	5.180600000000e-01	4110
3	5.180600000000e-01	4110
3	5.558300000000e-01	4036
3	5.079300000000e-01	4077
3	5.381300000000e-01	4183
3	5.625300000000e-01	4040
3	5.380300000000e-01	4201
3	3.041300000000e-01	4694
3	3.235300000000e-01	4613
3	5.400300000000e-01	4249
3	5.910300000000e-01	4044
3	5.332300000000e-01	4130
3	5.475300000000e-01	4098
3	5.384300000000e-01	4153
3	5.289300000000e-01	4018
3	5.354600000000e-01	4020
3	5.354600000000e-01	4020
3	5.732300000000e-01	3948
3	5.253300000000e-01	4033
3	5.555300000000e-01	4095
3	5.799300000000e-01	3995
3	5.554300000000e-01	4110
3	3.215300000000e-01	4539
3	3.409300000000e-01	4456
3	3.112300000000e-01	4588
3	6.234000000000e-01	4164
3	5.924000000000e-01	4218
3	6.434000000000e-01	4040
3	6.067000000000e-01	4200
3	6.577000000000e-01	4040
3	5.489000000000e-01	4224
3	5.976000000000e-01	4244
3	6.486000000000e-01	4053
3	5.398000000000e-01	4252
3	4.579000000000e-01	4326
3	5.881000000000e-01	4115
3	6.391000000000e-01	3954
3	5.303000000000e-01	4121
3	4.739000000000e-01	4182
3	4.648000000000e-01	4214
3	5.946300000000e-01	4116
3	6.456300000000e-01	3957
3	5.368300000000e-01	4121
3	4.804300000000e-01	4183
3	4.713300000000e-01	4211
3	4.204300000000e-01	4375
3	5.946300000000e-01	4116
3	6.456300000000e-01	3957
3	5.368300000000e-01	4121
3	4.804300000000e-01	4183
3	4.713300000000e-01	4211
3	4.204300000000e-01	4375
3	3.961600000000e-01	4393
3	6.324000000000e-01	4042
3	6.834000000000e-01	3884
3	5.746000000000e-01	4051
3	5.182000000000e-01	4109
3	5.091000000000e-01	4136
3	4.582000000000e-01	4298
3	4.538300000000e-01	4311
3	4.538300000000e-01	4311
3	5.845000000000e-01	4122
3	6.355000000000e-01	3968
3	5.267000000000e-01	4136
3	4.703000000000e-01	4207
3	4.612000000000e-01	4225
3	4.232000000000e-01	4235
3	4.297300000000e-01	4234
3	4.297300000000e-01	4234
3	4.675000000000e-01	4158
3	6.147000000000e-01	4199
3	6.657000000000e-01	4058
3	5.569000000000e-01	4222
3	5.170000000000e-01	4240
3	5.079000000000e-01	4264
3	4.984000000000e-01	4216
3	5.049300000000e-01	4219
3	5.049300000000e-01	4219
3	5.427000000000e-01	4144
3	4.948000000000e-01	4175
3	6.391000000000e-01	4106
3	6.901000000000e-01	3961
3	5.813000000000e-01	4145
3	5.414000000000e-01	4187
3	5.323000000000e-01	4204
3	5.228000000000e-01	4077
3	5.293300000000e-01	4077
3	5.293300000000e-01	4077
3	5.671000000000e-01	4008
3	5.192000000000e-01	4095
3	5.069000000000e-01	4236
3	6.146000000000e-01	4222
3	6.656000000000e-01	4068
3	5.568000000000e-01	4233
3	5.169000000000e-01	4271
3	5.078000000000e-01	4309
3	4.983000000000e-01	4229
3	5.048300000000e-01	4232
3	5.048300000000e-01	4232
3	5.426000000000e-01	4159
3	4.947000000000e-01	4180
3	4.824000000000e-01	4384
3	4.964000000000e-01	4296
3	5.264000000000e-01	4343
3	5.774000000000e-01	4136
3	5.196000000000e-01	4199
3	5.339000000000e-01	4178
3	5.248000000000e-01	4228
3	5.153000000000e-01	4152
3	5.218300000000e-01	4152
3	5.218300000000e-01	4152
3	5.596000000000e-01	4076
3	5.117000000000e-01	4103
3	5.419000000000e-01	4228
3	5.663000000000e-01	4080
3	5.418000000000e-01	4272
3	5.508600000000e-01	4215
3	6.018600000000e-01	4024
3	5.440600000000e-01	4078
3	5.583600000000e-01	4055
3	5.492600000000e-01	4107
3	5.397600000000e-01	4038
3	5.462900000000e-01	4036
3	5.462900000000e-01	4036
3	5.840600000000e-01	3963
3	5.361600000000e-01	3982
3	5.663600000000e-01	4112
3	5.907600000000e-01	3968
3	5.662600000000e-01	4147
3	3.323600000000e-01	4607
3	5.265300000000e-01	4321
3	5.775300000000e-01	4126
3	5.197300000000e-01	4202
3	5.340300000000e-01	4170
3	5.249300000000e-01	4221
3	5.154300000000e-01	4138
3	5.219600000000e-01	4138
3	5.219600000000e-01	4138
3	5.597300000000e-01	4061
3	5.118300000000e-01	4102
3	5.420300000000e-01	4214
3	5.664300000000e-01	4077
3	5.419300000000e-01	4249
3	3.080300000000e-01	4674
3	3.274300000000e-01	4586
3	5.439300000000e-01	4258
3	5.949300000000e-01	4067
3	5.371300000000e-01	4152
3	5.514300000000e-01	4120
3	5.423300000000e-01	4168
3	5.328300000000e-01	4044
3	5.393600000000e-01	4044
3	5.393600000000e-01	4044
3	5.771300000000e-01	3969
3	5.292300000000e-01	4056
3	5.594300000000e-01	4120
3	5.838300000000e-01	4029
3	5.593300000000e-01	4145
3	3.254300000000e-01	4518
3	3.448300000000e-01	4420
3	3.151300000000e-01	4549
3	4.586000000000e-01	4416
3	5.096000000000e-01	4195
3	4.518000000000e-01	4283
3	4.661000000000e-01	4262
3	4.570000000000e-01	4313
3	4.475000000000e-01	4235
3	4.540300000000e-01	4236
3	4.540300000000e-01	4236
3	4.918000000000e-01	4162
3	4.439000000000e-01	4189
3	4.741000000000e-01	4309
3	4.985000000000e-01	4161
3	4.740000000000e-01	4340
3	3.312000000000e-01	4591
3	3.556600000000e-01	4469
3	3.313300000000e-01	4553
3	3.487300000000e-01	4399
3	6.160000000000e-01	4266
3	5.850000000000e-01	4312
3	6.360000000000e-01	4137
3	5.993000000000e-01	4273
3	6.503000000000e-01	4128
3	5.415000000000e-01	4323
3	5.902000000000e-01	4322
3	6.412000000000e-01	4172
3	5.324000000000e-01	4363
3	4.505000000000e-01	4447
3	5.807000000000e-01	4176
3	6.317000000000e-01	4042
3	5.229000000000e-01	4221
3	4.665000000000e-01	4285
3	4.574000000000e-01	4318
3	5.872300000000e-01	4176
3	6.382300000000e-01	4045
3	5.294300000000e-01	4221
3	4.730300000000e-01	4289
3	4.639300000000e-01	4318
3	4.130300000000e-01	4441
3	5.872300000000e-01	4176
3	6.382300000000e-01	4045
3	5.294300000000e-01	4221
3	4.730300000000e-01	4289
3	4.639300000000e-01	4318
3	4.130300000000e-01	4441
3	3.887600000000e-01	4462
3	6.250000000000e-01	4106
3	6.760000000000e-01	3973
3	5.672000000000e-01	4150
3	5.108000000000e-01	4215
3	5.017000000000e-01	4243
3	4.508000000000e-01	4361
3	4.464300000000e-01	4379
3	4.464300000000e-01	4379
3	5.771000000000e-01	4188
3	6.281000000000e-01	4058
3	5.193000000000e-01	4242
3	4.629000000000e-01	4316
3	4.538000000000e-01	4341
3	4.158000000000e-01	4321
3	4.223300000000e-01	4323
3	4.223300000000e-01	4323
3	4.601000000000e-01	4247
3	6.073000000000e-01	4261
3	6.583000000000e-01	4142
3	5.495000000000e-01	4309
3	5.096000000000e-01	4324
3	5.005000000000e-01	4367
3	4.910000000000e-01	4280
3	4.975300000000e-01	4284
3	4.975300000000e-01	4284
3	5.353000000000e-01	4208
3	4.874000000000e-01	4259
3	6.317000000000e-01	4168
3	6.827000000000e-01	4047
3	5.739000000000e-01	4231
3	5.340000000000e-01	4271
3	5.249000000000e-01	4298
3	5.154000000000e-01	4163
3	5.219300000000e-01	4165
3	5.219300000000e-01	4165
3	5.597000000000e-01	4095
3	5.118000000000e-01	4187
3	4.995000000000e-01	4339
3	6.072000000000e-01	4282
3	6.582000000000e-01	4161
3	5.494000000000e-01	4330
3	5.095000000000e-01	4357
3	5.004000000000e-01	4398
3	4.909000000000e-01	4299
3	4.974300000000e-01	4302
3	4.974300000000e-01	4302
3	5.352000000000e-01	4228
3	4.873000000000e-01	4268
3	4.750000000000e-01	4477
3	4.890000000000e-01	4382
3	5.190000000000e-01	4383
3	5.700000000000e-01	4213
3	5.122000000000e-01	4283
3	5.265000000000e-01	4241
3	5.174000000000e-01	4297
3	5.079000000000e-01	4182
3	5.144300000000e-01	4184
3	5.144300000000e-01	4184
3	5.522000000000e-01	4110
3	5.043000000000e-01	4155
3	5.345000000000e-01	4260
3	5.589000000000e-01	4123
3	5.344000000000e-01	4286
3	5.434600000000e-01	4282
3	5.944600000000e-01	4108
3	5.366600000000e-01	4163
3	5.509600000000e-01	4122
3	5.418600000000e-01	4182
3	5.323600000000e-01	4070
3	5.388900000000e-01	4071
3	5.388900000000e-01	4071
3	5.766600000000e-01	4000
3	5.287600000000e-01	4036
3	5.589600000000e-01	4149
3	5.833600000000e-01	4020
3	5.588600000000e-01	4172
3	3.249600000000e-01	4553
3	5.191300000000e-01	4367
3	5.701300000000e-01	4187
3	5.123300000000e-01	4280
3	5.266300000000e-01	4232
3	5.175300000000e-01	4278
3	5.080300000000e-01	4172
3	5.145600000000e-01	4173
3	5.145600000000e-01	4173
3	5.523300000000e-01	4097
3	5.044300000000e-01	4152
3	5.346300000000e-01	4249
3	5.590300000000e-01	4121
3	5.345300000000e-01	4268
3	3.006300000000e-01	4605
3	3.200300000000e-01	4507
3	5.365300000000e-01	4299
3	5.875300000000e-01	4127
3	5.297300000000e-01	4228
3	5.440300000000e-01	4180
3	5.349300000000e-01	4226
3	5.254300000000e-01	4089
3	5.319600000000e-01	4089
3	5.319600000000e-01	4089
3	5.697300000000e-01	4016
3	5.218300000000e-01	4106
3	5.520300000000e-01	4163
3	5.764300000000e-01	4070
3	5.519300000000e-01	4176
3	3.180300000000e-01	4503
3	3.374300000000e-01	4399
3	3.077300000000e-01	4539
3	5.205000000000e-01	4402
3	5.715000000000e-01	4198
3	5.137000000000e-01	4307
3	5.280000000000e-01	4267
3	5.189000000000e-01	4313
3	5.094000000000e-01	4205
3	5.159300000000e-01	4207
3	5.159300000000e-01	4207
3	5.537000000000e-01	4136
3	5.058000000000e-01	4181
3	5.360000000000e-01	4297
3	5.604000000000e-01	4166
3	5.359000000000e-01	4320
3	3.931000000000e-01	4455
3	4.175600000000e-01	4344
3	3.932300000000e-01	4440
3	4.106300000000e-01	4343
3	5.244000000000e-01	4415
3	5.754000000000e-01	4209
3	5.176000000000e-01	4324
3	5.319000000000e-01	4296
3	5.228000000000e-01	4339
3	5.133000000000e-01	4240
3	5.198300000000e-01	4240
3	5.198300000000e-01	4240
3	5.576000000000e-01	4165
3	5.097000000000e-01	4208
3	5.399000000000e-01	4331
3	5.643000000000e-01	4202
3	5.398000000000e-01	4359
3	3.970000000000e-01	4478
3	4.214600000000e-01	4358
3	3.971300000000e-01	4456
3	4.145300000000e-01	4358
3	3.166000000000e-01	4598
4	7.731000000000e-01	3966
4	7.640000000000e-01	3977
4	6.821000000000e-01	4050
4	6.001000000000e-01	4205
4	6.511000000000e-01	4051
4	7.545000000000e-01	3864
4	6.981000000000e-01	3939
4	6.161000000000e-01	4063
4	6.671000000000e-01	3932
4	6.890000000000e-01	3948
4	6.070000000000e-01	4084
4	6.580000000000e-01	3943
4	5.251000000000e-01	4169
4	5.761000000000e-01	4035
4	4.163000000000e-01	4365
4	7.610300000000e-01	3872
4	7.046300000000e-01	3947
4	6.226300000000e-01	4073
4	6.736300000000e-01	3941
4	6.955300000000e-01	3953
4	6.135300000000e-01	4089
4	6.645300000000e-01	3949
4	5.316300000000e-01	4176
4	5.826300000000e-01	4043
4	4.228300000000e-01	4371
4	6.446300000000e-01	4005
4	5.626300000000e-01	4121
4	6.136300000000e-01	3984
4	5.062300000000e-01	4206
4	5.572300000000e-01	4087
4	3.974300000000e-01	4395
4	4.971300000000e-01	4264
4	5.481300000000e-01	4080
4	3.883300000000e-01	4408
4	2.357300000000e-01	4631
4	7.610300000000e-01	3872
4	7.046300000000e-01	3947
4	6.226300000000e-01	4072
4	6.736300000000e-01	3941
4	6.955300000000e-01	3953
4	6.135300000000e-01	4088
4	6.645300000000e-01	3949
4	5.316300000000e-01	4175
4	5.826300000000e-01	4043
4	4.228300000000e-01	4370
4	6.446300000000e-01	4005
4	5.626300000000e-01	4120
4	6.136300000000e-01	3984
4	5.062300000000e-01	4205
4	5.572300000000e-01	4087
4	3.974300000000e-01	4394
4	4.971300000000e-01	4263
4	5.481300000000e-01	4080
4	3.883300000000e-01	4407
4	2.357300000000e-01	4630
4	6.203600000000e-01	4026
4	5.383600000000e-01	4143
4	5.893600000000e-01	4005
4	4.819600000000e-01	4227
4	5.329600000000e-01	4108
4	3.731600000000e-01	4418
4	4.728600000000e-01	4284
4	5.238600000000e-01	4101
4	3.640600000000e-01	4429
4	2.114600000000e-01	4654
4	4.219600000000e-01	4392
4	4.729600000000e-01	4205
4	3.131600000000e-01	4505
4	1.860600000000e-01	4750
4	1.769600000000e-01	4792
4	7.988000000000e-01	3806
4	7.424000000000e-01	3876
4	6.604000000000e-01	4002
4	7.114000000000e-01	3873
4	7.333000000000e-01	3884
4	6.513000000000e-01	4018
4	7.023000000000e-01	3882
4	5.694000000000e-01	4104
4	6.204000000000e-01	3972
4	4.606000000000e-01	4293
4	6.824000000000e-01	3933
4	6.004000000000e-01	4049
4	6.514000000000e-01	3916
4	5.440000000000e-01	4130
4	5.950000000000e-01	4013
4	4.352000000000e-01	4315
4	5.349000000000e-01	4187
4	5.859000000000e-01	4007
4	4.261000000000e-01	4328
4	2.735000000000e-01	4548
4	6.780300000000e-01	3952
4	5.960300000000e-01	4069
4	6.470300000000e-01	3935
4	5.396300000000e-01	4149
4	5.906300000000e-01	4032
4	4.308300000000e-01	4335
4	5.305300000000e-01	4205
4	5.815300000000e-01	4026
4	4.217300000000e-01	4346
4	2.691300000000e-01	4568
4	4.796300000000e-01	4310
4	5.306300000000e-01	4127
4	3.708300000000e-01	4421
4	2.437300000000e-01	4661
4	2.346300000000e-01	4701
4	6.780300000000e-01	3952
4	5.960300000000e-01	4068
4	6.470300000000e-01	3935
4	5.396300000000e-01	4148
4	5.906300000000e-01	4032
4	4.308300000000e-01	4334
4	5.305300000000e-01	4204
4	5.815300000000e-01	4026
4	4.217300000000e-01	4345
4	2.691300000000e-01	4567
4	4.796300000000e-01	4309
4	5.306300000000e-01	4127
4	3.708300000000e-01	4420
4	2.437300000000e-01	4660
4	2.346300000000e-01	4700
4	4.553600000000e-01	4333
4	5.063600000000e-01	4151
4	3.465600000000e-01	4446
4	2.194600000000e-01	4686
4	2.103600000000e-01	4727
4	1.180600000000e-01	5349
4	7.509000000000e-01	3889
4	6.945000000000e-01	3964
4	6.125000000000e-01	4085
4	6.635000000000e-01	3954
4	6.854000000000e-01	3968
4	6.034000000000e-01	4107
4	6.544000000000e-01	3966
4	5.215000000000e-01	4193
4	5.725000000000e-01	4060
4	4.127000000000e-01	4390
4	6.474000000000e-01	3942
4	5.654000000000e-01	4060
4	6.164000000000e-01	3925
4	5.090000000000e-01	4144
4	5.600000000000e-01	4028
4	4.002000000000e-01	4331
4	4.999000000000e-01	4197
4	5.509000000000e-01	4018
4	3.911000000000e-01	4349
4	2.385000000000e-01	4568
4	6.539300000000e-01	3949
4	5.719300000000e-01	4068
4	6.229300000000e-01	3933
4	5.155300000000e-01	4153
4	5.665300000000e-01	4037
4	4.067300000000e-01	4339
4	5.064300000000e-01	4202
4	5.574300000000e-01	4025
4	3.976300000000e-01	4351
4	2.450300000000e-01	4574
4	4.555300000000e-01	4298
4	5.065300000000e-01	4123
4	3.467300000000e-01	4420
4	2.196300000000e-01	4669
4	2.105300000000e-01	4700
4	6.539300000000e-01	3949
4	5.719300000000e-01	4067
4	6.229300000000e-01	3933
4	5.155300000000e-01	4152
4	5.665300000000e-01	4037
4	4.067300000000e-01	4338
4	5.064300000000e-01	4201
4	5.574300000000e-01	4025
4	3.976300000000e-01	4350
4	2.450300000000e-01	4573
4	4.555300000000e-01	4297
4	5.065300000000e-01	4123
4	3.467300000000e-01	4419
4	2.196300000000e-01	4668
4	2.105300000000e-01	4699
4	4.312600000000e-01	4320
4	4.822600000000e-01	4146
4	3.224600000000e-01	4443
4	1.953600000000e-01	4693
4	1.862600000000e-01	4725
4	1.068600000000e-01	5128
4	6.917000000000e-01	3878
4	6.097000000000e-01	3996
4	6.607000000000e-01	3865
4	5.533000000000e-01	4078
4	6.043000000000e-01	3963
4	4.445000000000e-01	4261
4	5.442000000000e-01	4127
4	5.952000000000e-01	3953
4	4.354000000000e-01	4273
4	2.828000000000e-01	4494
4	4.933000000000e-01	4219
4	5.443000000000e-01	4048
4	3.845000000000e-01	4340
4	2.574000000000e-01	4584
4	2.483000000000e-01	4614
4	4.889300000000e-01	4240
4	5.399300000000e-01	4070
4	3.801300000000e-01	4361
4	2.530300000000e-01	4606
4	2.439300000000e-01	4637
4	1.645300000000e-01	5034
4	4.889300000000e-01	4239
4	5.399300000000e-01	4070
4	3.801300000000e-01	4360
4	2.530300000000e-01	4605
4	2.439300000000e-01	4636
4	1.645300000000e-01	5032
4	1.402600000000e-01	5064
4	7.811000000000e-01	3965
4	7.412000000000e-01	4004
4	6.592000000000e-01	4140
4	7.102000000000e-01	4017
4	7.321000000000e-01	4017
4	6.501000000000e-01	4154
4	7.011000000000e-01	4022
4	5.682000000000e-01	4221
4	6.192000000000e-01	4108
4	4.594000000000e-01	4406
4	7.226000000000e-01	3912
4	6.406000000000e-01	4041
4	6.916000000000e-01	3929
4	5.842000000000e-01	4102
4	6.352000000000e-01	3994
4	4.754000000000e-01	4289
4	5.751000000000e-01	4117
4	6.261000000000e-01	4003
4	4.663000000000e-01	4299
4	3.302000000000e-01	4447
4	7.291300000000e-01	3914
4	6.471300000000e-01	4045
4	6.981300000000e-01	3932
4	5.907300000000e-01	4107
4	6.417300000000e-01	3999
4	4.819300000000e-01	4295
4	5.816300000000e-01	4118
4	6.326300000000e-01	4006
4	4.728300000000e-01	4300
4	3.367300000000e-01	4451
4	5.307300000000e-01	4160
4	5.817300000000e-01	4052
4	4.219300000000e-01	4352
4	3.113300000000e-01	4488
4	3.022300000000e-01	4510
4	7.291300000000e-01	3914
4	6.471300000000e-01	4044
4	6.981300000000e-01	3932
4	5.907300000000e-01	4106
4	6.417300000000e-01	3999
4	4.819300000000e-01	4294
4	5.816300000000e-01	4117
4	6.326300000000e-01	4006
4	4.728300000000e-01	4299
4	3.367300000000e-01	4450
4	5.307300000000e-01	4159
4	5.817300000000e-01	4052
4	4.219300000000e-01	4351
4	3.113300000000e-01	4487
4	3.022300000000e-01	4509
4	5.064600000000e-01	4176
4	5.574600000000e-01	4071
4	3.976600000000e-01	4371
4	2.870600000000e-01	4507
4	2.779600000000e-01	4528
4	2.270600000000e-01	4712
4	7.669000000000e-01	3844
4	6.849000000000e-01	3974
4	7.359000000000e-01	3865
4	6.285000000000e-01	4033
4	6.795000000000e-01	3927
4	5.197000000000e-01	4217
4	6.194000000000e-01	4044
4	6.704000000000e-01	3935
4	5.106000000000e-01	4222
4	3.745000000000e-01	4370
4	5.685000000000e-01	4084
4	6.195000000000e-01	3979
4	4.597000000000e-01	4273
4	3.491000000000e-01	4405
4	3.400000000000e-01	4427
4	5.641300000000e-01	4099
4	6.151300000000e-01	3996
4	4.553300000000e-01	4290
4	3.447300000000e-01	4422
4	3.356300000000e-01	4443
4	2.847300000000e-01	4627
4	5.641300000000e-01	4098
4	6.151300000000e-01	3996
4	4.553300000000e-01	4289
4	3.447300000000e-01	4421
4	3.356300000000e-01	4442
4	2.847300000000e-01	4623
4	2.604600000000e-01	4647
4	7.190000000000e-01	3930
4	6.370000000000e-01	4059
4	6.880000000000e-01	3949
4	5.806000000000e-01	4123
4	6.316000000000e-01	4019
4	4.718000000000e-01	4307
4	5.715000000000e-01	4130
4	6.225000000000e-01	4023
4	4.627000000000e-01	4318
4	3.266000000000e-01	4472
4	5.335000000000e-01	4088
4	5.845000000000e-01	3987
4	4.247000000000e-01	4286
4	3.141000000000e-01	4423
4	3.050000000000e-01	4442
4	5.400300000000e-01	4091
4	5.910300000000e-01	3992
4	4.312300000000e-01	4289
4	3.206300000000e-01	4429
4	3.115300000000e-01	4444
4	2.606300000000e-01	4539
4	5.400300000000e-01	4090
4	5.910300000000e-01	3992
4	4.312300000000e-01	4288
4	3.206300000000e-01	4428
4	3.115300000000e-01	4443
4	2.606300000000e-01	4537
4	2.363600000000e-01	4558
4	5.778000000000e-01	4016
4	6.288000000000e-01	3920
4	4.690000000000e-01	4211
4	3.584000000000e-01	4347
4	3.493000000000e-01	4363
4	2.984000000000e-01	4456
4	2.940300000000e-01	4475
4	2.940300000000e-01	4473
4	8.055000000000e-01	3883
4	7.656000000000e-01	3928
4	6.836000000000e-01	4080
4	7.346000000000e-01	3949
4	7.565000000000e-01	3934
4	6.745000000000e-01	4083
4	7.255000000000e-01	3951
4	5.926000000000e-01	4158
4	6.436000000000e-01	4031
4	4.838000000000e-01	4356
4	7.470000000000e-01	3824
4	6.650000000000e-01	3966
4	7.160000000000e-01	3855
4	6.086000000000e-01	4028
4	6.596000000000e-01	3916
4	4.998000000000e-01	4233
4	5.995000000000e-01	4029
4	6.505000000000e-01	3917
4	4.907000000000e-01	4230
4	3.546000000000e-01	4381
4	7.535300000000e-01	3828
4	6.715300000000e-01	3970
4	7.225300000000e-01	3859
4	6.151300000000e-01	4033
4	6.661300000000e-01	3922
4	5.063300000000e-01	4237
4	6.060300000000e-01	4031
4	6.570300000000e-01	3922
4	4.972300000000e-01	4230
4	3.611300000000e-01	4383
4	5.551300000000e-01	4069
4	6.061300000000e-01	3958
4	4.463300000000e-01	4278
4	3.357300000000e-01	4422
4	3.266300000000e-01	4420
4	7.535300000000e-01	3828
4	6.715300000000e-01	3969
4	7.225300000000e-01	3859
4	6.151300000000e-01	4032
4	6.661300000000e-01	3922
4	5.063300000000e-01	4236
4	6.060300000000e-01	4030
4	6.570300000000e-01	3922
4	4.972300000000e-01	4229
4	3.611300000000e-01	4382
4	5.551300000000e-01	4068
4	6.061300000000e-01	3958
4	4.463300000000e-01	4277
4	3.357300000000e-01	4421
4	3.266300000000e-01	4419
4	5.308600000000e-01	4084
4	5.818600000000e-01	3976
4	4.220600000000e-01	4295
4	3.114600000000e-01	4440
4	3.023600000000e-01	4437
4	2.514600000000e-01	4527
4	7.913000000000e-01	3761
4	7.093000000000e-01	3902
4	7.603000000000e-01	3794
4	6.529000000000e-01	3963
4	7.039000000000e-01	3853
4	5.441000000000e-01	4161
4	6.438000000000e-01	3962
4	6.948000000000e-01	3855
4	5.350000000000e-01	4154
4	3.989000000000e-01	4306
4	5.929000000000e-01	3997
4	6.439000000000e-01	3889
4	4.841000000000e-01	4201
4	3.735000000000e-01	4342
4	3.644000000000e-01	4341
4	5.885300000000e-01	4011
4	6.395300000000e-01	3906
4	4.797300000000e-01	4216
4	3.691300000000e-01	4358
4	3.600300000000e-01	4356
4	3.091300000000e-01	4444
4	5.885300000000e-01	4010
4	6.395300000000e-01	3906
4	4.797300000000e-01	4215
4	3.691300000000e-01	4357
4	3.600300000000e-01	4355
4	3.091300000000e-01	4443
4	2.848600000000e-01	4464
4	7.434000000000e-01	3843
4	6.614000000000e-01	3983
4	7.124000000000e-01	3874
4	6.050000000000e-01	4047
4	6.560000000000e-01	3937
4	4.962000000000e-01	4252
4	5.959000000000e-01	4048
4	6.469000000000e-01	3939
4	4.871000000000e-01	4250
4	3.510000000000e-01	4407
4	5.579000000000e-01	4007
4	6.089000000000e-01	3898
4	4.491000000000e-01	4215
4	3.385000000000e-01	4359
4	3.294000000000e-01	4360
4	5.644300000000e-01	4011
4	6.154300000000e-01	3905
4	4.556300000000e-01	4217
4	3.450300000000e-01	4364
4	3.359300000000e-01	4362
4	2.850300000000e-01	4444
4	5.644300000000e-01	4010
4	6.154300000000e-01	3905
4	4.556300000000e-01	4216
4	3.450300000000e-01	4363
4	3.359300000000e-01	4361
4	2.850300000000e-01	4443
4	2.607600000000e-01	4463
4	6.022000000000e-01	3940
4	6.532000000000e-01	3836
4	4.934000000000e-01	4141
4	3.828000000000e-01	4286
4	3.737000000000e-01	4285
4	3.228000000000e-01	4364
4	3.184300000000e-01	4382
4	3.184300000000e-01	4381
4	7.311000000000e-01	3959
4	6.491000000000e-01	4116
4	7.001000000000e-01	3989
4	6.092000000000e-01	4146
4	6.602000000000e-01	4032
4	5.004000000000e-01	4347
4	6.001000000000e-01	4160
4	6.511000000000e-01	4043
4	4.913000000000e-01	4349
4	3.552000000000e-01	4500
4	5.906000000000e-01	4038
4	6.416000000000e-01	3935
4	4.818000000000e-01	4246
4	3.712000000000e-01	4369
4	3.621000000000e-01	4371
4	5.971300000000e-01	4043
4	6.481300000000e-01	3942
4	4.883300000000e-01	4250
4	3.777300000000e-01	4376
4	3.686300000000e-01	4375
4	3.177300000000e-01	4451
4	5.971300000000e-01	4042
4	6.481300000000e-01	3942
4	4.883300000000e-01	4249
4	3.777300000000e-01	4375
4	3.686300000000e-01	4374
4	3.177300000000e-01	4450
4	2.934600000000e-01	4471
4	6.349000000000e-01	3971
4	6.859000000000e-01	3874
4	5.261000000000e-01	4173
4	4.155000000000e-01	4297
4	4.064000000000e-01	4296
4	3.555000000000e-01	4371
4	3.511300000000e-01	4390
4	3.511300000000e-01	4389
4	5.870000000000e-01	4057
4	6.380000000000e-01	3958
4	4.782000000000e-01	4265
4	3.676000000000e-01	4394
4	3.585000000000e-01	4398
4	3.205000000000e-01	4384
4	3.270300000000e-01	4390
4	3.270300000000e-01	4389
4	3.648000000000e-01	4311
4	7.810000000000e-01	3974
4	7.411000000000e-01	4015
4	6.591000000000e-01	4155
4	7.101000000000e-01	4035
4	7.320000000000e-01	4048
4	6.500000000000e-01	4164
4	7.010000000000e-01	4040
4	5.681000000000e-01	4245
4	6.191000000000e-01	4126
4	4.593000000000e-01	4443
4	7.225000000000e-01	3920
4	6.405000000000e-01	4042
4	6.915000000000e-01	3938
4	5.841000000000e-01	4105
4	6.351000000000e-01	4005
4	4.753000000000e-01	4316
4	5.750000000000e-01	4154
4	6.260000000000e-01	4022
4	4.662000000000e-01	4318
4	3.301000000000e-01	4470
4	7.290300000000e-01	3923
4	6.470300000000e-01	4047
4	6.980300000000e-01	3942
4	5.906300000000e-01	4111
4	6.416300000000e-01	4010
4	4.818300000000e-01	4322
4	5.815300000000e-01	4157
4	6.325300000000e-01	4025
4	4.727300000000e-01	4319
4	3.366300000000e-01	4472
4	5.306300000000e-01	4194
4	5.816300000000e-01	4065
4	4.218300000000e-01	4367
4	3.112300000000e-01	4507
4	3.021300000000e-01	4559
4	7.290300000000e-01	3923
4	6.470300000000e-01	4046
4	6.980300000000e-01	3942
4	5.906300000000e-01	4110
4	6.416300000000e-01	4010
4	4.818300000000e-01	4321
4	5.815300000000e-01	4156
4	6.325300000000e-01	4025
4	4.727300000000e-01	4318
4	3.366300000000e-01	4471
4	5.306300000000e-01	4193
4	5.816300000000e-01	4065
4	4.218300000000e-01	4366
4	3.112300000000e-01	4506
4	3.021300000000e-01	4558
4	5.063600000000e-01	4212
4	5.573600000000e-01	4084
4	3.975600000000e-01	4386
4	2.869600000000e-01	4526
4	2.778600000000e-01	4578
4	2.269600000000e-01	4732
4	7.668000000000e-01	3856
4	6.848000000000e-01	3978
4	7.358000000000e-01	3877
4	6.284000000000e-01	4041
4	6.794000000000e-01	3941
4	5.196000000000e-01	4245
4	6.193000000000e-01	4083
4	6.703000000000e-01	3955
4	5.105000000000e-01	4241
4	3.744000000000e-01	4392
4	5.684000000000e-01	4119
4	6.194000000000e-01	3995
4	4.596000000000e-01	4289
4	3.490000000000e-01	4426
4	3.399000000000e-01	4474
4	5.640300000000e-01	4136
4	6.150300000000e-01	4012
4	4.552300000000e-01	4306
4	3.446300000000e-01	4443
4	3.355300000000e-01	4491
4	2.846300000000e-01	4644
4	5.640300000000e-01	4135
4	6.150300000000e-01	4012
4	4.552300000000e-01	4305
4	3.446300000000e-01	4442
4	3.355300000000e-01	4490
4	2.846300000000e-01	4643
4	2.603600000000e-01	4667
4	7.189000000000e-01	3936
4	6.369000000000e-01	4061
4	6.879000000000e-01	3957
4	5.805000000000e-01	4126
4	6.315000000000e-01	4025
4	4.717000000000e-01	4335
4	5.714000000000e-01	4168
4	6.224000000000e-01	4039
4	4.626000000000e-01	4337
4	3.265000000000e-01	4492
4	5.334000000000e-01	4121
4	5.844000000000e-01	3998
4	4.246000000000e-01	4301
4	3.140000000000e-01	4442
4	3.049000000000e-01	4489
4	5.399300000000e-01	4126
4	5.909300000000e-01	4003
4	4.311300000000e-01	4304
4	3.205300000000e-01	4447
4	3.114300000000e-01	4491
4	2.605300000000e-01	4577
4	5.399300000000e-01	4125
4	5.909300000000e-01	4003
4	4.311300000000e-01	4303
4	3.205300000000e-01	4446
4	3.114300000000e-01	4490
4	2.605300000000e-01	4576
4	2.362600000000e-01	4598
4	5.777000000000e-01	4053
4	6.287000000000e-01	3934
4	4.689000000000e-01	4227
4	3.583000000000e-01	4368
4	3.492000000000e-01	4409
4	2.983000000000e-01	4494
4	2.939300000000e-01	4514
4	2.939300000000e-01	4513
4	7.066000000000e-01	4056
4	6.246000000000e-01	4196
4	6.756000000000e-01	4075
4	5.847000000000e-01	4226
4	6.357000000000e-01	4118
4	4.759000000000e-01	4429
4	5.756000000000e-01	4251
4	6.266000000000e-01	4134
4	4.668000000000e-01	4432
4	3.307000000000e-01	4589
4	5.661000000000e-01	4128
4	6.171000000000e-01	4026
4	4.573000000000e-01	4329
4	3.467000000000e-01	4457
4	3.376000000000e-01	4475
4	5.726300000000e-01	4131
4	6.236300000000e-01	4030
4	4.638300000000e-01	4332
4	3.532300000000e-01	4462
4	3.441300000000e-01	4476
4	2.932300000000e-01	4604
4	5.726300000000e-01	4130
4	6.236300000000e-01	4030
4	4.638300000000e-01	4331
4	3.532300000000e-01	4461
4	3.441300000000e-01	4475
4	2.932300000000e-01	4603
4	2.689600000000e-01	4625
4	6.104000000000e-01	4059
4	6.614000000000e-01	3961
4	5.016000000000e-01	4256
4	3.910000000000e-01	4383
4	3.819000000000e-01	4395
4	3.310000000000e-01	4522
4	3.266300000000e-01	4541
4	3.266300000000e-01	4540
4	5.625000000000e-01	4139
4	6.135000000000e-01	4042
4	4.537000000000e-01	4348
4	3.431000000000e-01	4481
4	3.340000000000e-01	4493
4	2.960000000000e-01	4479
4	3.025300000000e-01	4482
4	3.025300000000e-01	4481
4	3.403000000000e-01	4403
4	7.206000000000e-01	3984
4	6.386000000000e-01	4132
4	6.896000000000e-01	4006
4	5.987000000000e-01	4175
4	6.497000000000e-01	4053
4	4.899000000000e-01	4382
4	5.896000000000e-01	4191
4	6.406000000000e-01	4065
[truncated: 998,000+ more rows]
