# Supplementary material for: Gene gain and loss push prokaryotes beyond the homologous recombination barrier and accelerate genome sequence divergence
Source: Nat Commun. 2019 Nov 26;10:5376. doi: 10.1038/s41467-019-13429-2 (PMC6879757; doi:10.1038/s41467-019-13429-2)
Supplement: Supplementary file 6 — Source Data [file 41467_2019_13429_MOESM6_ESM.zip › Fig2a_tree.tre]

((((Bacillus_cereus.GCF_001635915.1:0.017235,(Bacillus_thuringiensis_HD_771.GCF_000292455.1:0.003181,Bacillus_thuringiensis_serovar_morrisoni.GCF_000940785.1:0.002742):0.016362):0.005161,(((Bacillus_thuringiensis_serovar_kurstaki_HD73.GCF_000338755.1:0.001321,Bacillus_thuringiensis.GCF_001618665.1:0.000423):0.000141,Bacillus_thuringiensis_serovar_kurstaki_YBT_1520.GCF_000688795.1:0.002342):0.000241,Bacillus_thuringiensis_serovar_galleriae.GCF_000803665.1:0.000881):0.021454):0.030851,((((Bacillus_cereus_03BB108.GCF_000832865.1:0.002521,Bacillus_cereus_F837_76.GCF_000239195.1:0.005902):0.001071,Bacillus_cereus_03BB102.GCF_000832405.1:0.003752):0.010243,((Bacillus_anthracis.GCF_000742655.1:0.000832,((Bacillus_anthracis_A16.GCF_000512835.1:0.002722,(Bacillus_anthracis.GCF_000833065.1:1e-06,Bacillus_anthracis_A0248.GCF_000022865.1:1e-06):0.000282):0.000282,Bacillus_anthracis.GCF_000832665.1:0.000423):0.000916):0.003921,(Bacillus_thuringiensis.GCF_000832485.1:0.001941,Bacillus_thuringiensis.GCF_000832925.1:0.002841):0.003403):0.003672):0.021722,Bacillus_cereus_ATCC_4342.GCF_000832845.1:0.024033):0.033682):0.007958,(Bacillus_weihenstephanensis_KBAB4.GCF_000018825.1:0.076143,Bacillus_thuringiensis_MC28.GCF_000300475.1:0.040192):0.0076429);
