# Supplementary material for: Gene gain and loss push prokaryotes beyond the homologous recombination barrier and accelerate genome sequence divergence
Source: Nat Commun. 2019 Nov 26;10:5376. doi: 10.1038/s41467-019-13429-2 (PMC6879757; doi:10.1038/s41467-019-13429-2)
Supplement: Supplementary file 6 — Source Data [file 41467_2019_13429_MOESM6_ESM.zip › Fig2b_tree.tre]

((((Bacillus_cereus.GCF_001635915.1:0.062974,(Bacillus_thuringiensis_HD_771.GCF_000292455.1:0.073797,Bacillus_thuringiensis_serovar_morrisoni.GCF_000940785.1:0.039936):0.032879):0.004116,(((Bacillus_thuringiensis_serovar_kurstaki_HD73.GCF_000338755.1:0.021580,Bacillus_thuringiensis.GCF_001618665.1:0.013153):0.014615,Bacillus_thuringiensis_serovar_kurstaki_YBT_1520.GCF_000688795.1:0.025178):0.008458,Bacillus_thuringiensis_serovar_galleriae.GCF_000803665.1:0.023742):0.088434):0.022543,((((Bacillus_cereus_03BB108.GCF_000832865.1:0.054234,Bacillus_cereus_F837_76.GCF_000239195.1:0.023242):0.006534,Bacillus_cereus_03BB102.GCF_000832405.1:0.026845):0.025203,((Bacillus_anthracis.GCF_000742655.1:0.006685,((Bacillus_anthracis_A16.GCF_000512835.1:0.006437,(Bacillus_anthracis.GCF_000833065.1:0.000776,Bacillus_anthracis_A0248.GCF_000022865.1:0.000577):0.000549):0.001462,Bacillus_anthracis.GCF_000832665.1:0.002490):0.023114):0.039919,(Bacillus_thuringiensis.GCF_000832485.1:0.083522,Bacillus_thuringiensis.GCF_000832925.1:0.019230):0.007500):0.015793):0.019866,Bacillus_cereus_ATCC_4342.GCF_000832845.1:0.037229):0.041610):0.011508,(Bacillus_weihenstephanensis_KBAB4.GCF_000018825.1:0.116287,Bacillus_thuringiensis_MC28.GCF_000300475.1:0.122257):0.011786);
