# Supplementary material for: Gene gain and loss push prokaryotes beyond the homologous recombination barrier and accelerate genome sequence divergence
Source: Nat Commun. 2019 Nov 26;10:5376. doi: 10.1038/s41467-019-13429-2 (PMC6879757; doi:10.1038/s41467-019-13429-2)
Supplement: Supplementary file 6 — Source Data [file 41467_2019_13429_MOESM6_ESM.zip › Fig2c_ATGC014.txt]

# Pairwise distances for genomes from ATGC014, obtained from the sequence-based tree and the gene content tree. The data correspond to left panel of figure 2c.
# Genome_1 Genome_2 sequence_tree_dist gene_content_tree_dist
Bacillus_thuringiensis_HD_771.GCF_000292455.1	Bacillus_thuringiensis_serovar_morrisoni.GCF_000940785.1	0.00592	0.11373
Bacillus_cereus.GCF_001635915.1	Bacillus_thuringiensis_HD_771.GCF_000292455.1	0.03678	0.16965
Bacillus_cereus.GCF_001635915.1	Bacillus_thuringiensis_serovar_morrisoni.GCF_000940785.1	0.03634	0.13579
Bacillus_thuringiensis_serovar_kurstaki_HD73.GCF_000338755.1	Bacillus_thuringiensis.GCF_001618665.1	0.00175	0.03473
Bacillus_thuringiensis.GCF_001618665.1	Bacillus_thuringiensis_serovar_kurstaki_YBT_1520.GCF_000688795.1	0.00291	0.05295
Bacillus_thuringiensis_serovar_kurstaki_HD73.GCF_000338755.1	Bacillus_thuringiensis_serovar_kurstaki_YBT_1520.GCF_000688795.1	0.00381	0.06137
Bacillus_thuringiensis.GCF_001618665.1	Bacillus_thuringiensis_serovar_galleriae.GCF_000803665.1	0.00169	0.05997
Bacillus_thuringiensis_serovar_kurstaki_HD73.GCF_000338755.1	Bacillus_thuringiensis_serovar_galleriae.GCF_000803665.1	0.00259	0.06840
Bacillus_thuringiensis_serovar_kurstaki_YBT_1520.GCF_000688795.1	Bacillus_thuringiensis_serovar_galleriae.GCF_000803665.1	0.00347	0.05738
Bacillus_cereus.GCF_001635915.1	Bacillus_thuringiensis.GCF_001618665.1	0.04466	0.19175
Bacillus_cereus.GCF_001635915.1	Bacillus_thuringiensis_serovar_galleriae.GCF_000803665.1	0.04473	0.17927
Bacillus_cereus.GCF_001635915.1	Bacillus_thuringiensis_serovar_kurstaki_HD73.GCF_000338755.1	0.04556	0.20018
Bacillus_cereus.GCF_001635915.1	Bacillus_thuringiensis_serovar_kurstaki_YBT_1520.GCF_000688795.1	0.04644	0.18916
Bacillus_thuringiensis_HD_771.GCF_000292455.1	Bacillus_thuringiensis.GCF_001618665.1	0.04697	0.23546
Bacillus_thuringiensis_HD_771.GCF_000292455.1	Bacillus_thuringiensis_serovar_galleriae.GCF_000803665.1	0.04704	0.22297
Bacillus_thuringiensis_HD_771.GCF_000292455.1	Bacillus_thuringiensis_serovar_kurstaki_HD73.GCF_000338755.1	0.04787	0.24388
Bacillus_thuringiensis_HD_771.GCF_000292455.1	Bacillus_thuringiensis_serovar_kurstaki_YBT_1520.GCF_000688795.1	0.04875	0.23287
Bacillus_thuringiensis_serovar_morrisoni.GCF_000940785.1	Bacillus_thuringiensis.GCF_001618665.1	0.04653	0.20160
Bacillus_thuringiensis_serovar_morrisoni.GCF_000940785.1	Bacillus_thuringiensis_serovar_galleriae.GCF_000803665.1	0.04660	0.18911
Bacillus_thuringiensis_serovar_morrisoni.GCF_000940785.1	Bacillus_thuringiensis_serovar_kurstaki_HD73.GCF_000338755.1	0.04743	0.21002
Bacillus_thuringiensis_serovar_morrisoni.GCF_000940785.1	Bacillus_thuringiensis_serovar_kurstaki_YBT_1520.GCF_000688795.1	0.04831	0.19901
Bacillus_cereus_03BB108.GCF_000832865.1	Bacillus_cereus_F837_76.GCF_000239195.1	0.00842	0.07748
Bacillus_cereus_03BB108.GCF_000832865.1	Bacillus_cereus_03BB102.GCF_000832405.1	0.00735	0.08761
Bacillus_cereus_F837_76.GCF_000239195.1	Bacillus_cereus_03BB102.GCF_000832405.1	0.01073	0.05662
Bacillus_anthracis.GCF_000833065.1	Bacillus_anthracis_A0248.GCF_000022865.1	0.00000	0.00135
Bacillus_anthracis_A16.GCF_000512835.1	Bacillus_anthracis.GCF_000833065.1	0.00301	0.00776
Bacillus_anthracis_A16.GCF_000512835.1	Bacillus_anthracis_A0248.GCF_000022865.1	0.00301	0.00757
Bacillus_anthracis.GCF_000833065.1	Bacillus_anthracis.GCF_000832665.1	0.00099	0.00528
Bacillus_anthracis_A0248.GCF_000022865.1	Bacillus_anthracis.GCF_000832665.1	0.00099	0.00508
Bacillus_anthracis_A16.GCF_000512835.1	Bacillus_anthracis.GCF_000832665.1	0.00343	0.01039
Bacillus_anthracis.GCF_000742655.1	Bacillus_anthracis.GCF_000832665.1	0.00217	0.03229
Bacillus_anthracis.GCF_000742655.1	Bacillus_anthracis.GCF_000833065.1	0.00232	0.03259
Bacillus_anthracis.GCF_000742655.1	Bacillus_anthracis_A0248.GCF_000022865.1	0.00232	0.03239
Bacillus_anthracis.GCF_000742655.1	Bacillus_anthracis_A16.GCF_000512835.1	0.00475	0.03770
Bacillus_thuringiensis.GCF_000832485.1	Bacillus_thuringiensis.GCF_000832925.1	0.00478	0.10275
Bacillus_anthracis.GCF_000742655.1	Bacillus_thuringiensis.GCF_000832485.1	0.01010	0.13763
Bacillus_anthracis.GCF_000742655.1	Bacillus_thuringiensis.GCF_000832925.1	0.01100	0.07334
Bacillus_anthracis.GCF_000832665.1	Bacillus_thuringiensis.GCF_000832485.1	0.01061	0.15655
Bacillus_anthracis.GCF_000832665.1	Bacillus_thuringiensis.GCF_000832925.1	0.01151	0.09226
Bacillus_anthracis.GCF_000833065.1	Bacillus_thuringiensis.GCF_000832485.1	0.01075	0.15685
Bacillus_anthracis.GCF_000833065.1	Bacillus_thuringiensis.GCF_000832925.1	0.01165	0.09256
Bacillus_anthracis_A0248.GCF_000022865.1	Bacillus_thuringiensis.GCF_000832485.1	0.01075	0.15665
Bacillus_anthracis_A0248.GCF_000022865.1	Bacillus_thuringiensis.GCF_000832925.1	0.01165	0.09236
Bacillus_anthracis_A16.GCF_000512835.1	Bacillus_thuringiensis.GCF_000832485.1	0.01319	0.16196
Bacillus_anthracis_A16.GCF_000512835.1	Bacillus_thuringiensis.GCF_000832925.1	0.01409	0.09767
Bacillus_cereus_03BB102.GCF_000832405.1	Bacillus_anthracis.GCF_000742655.1	0.02242	0.11445
Bacillus_cereus_03BB102.GCF_000832405.1	Bacillus_anthracis.GCF_000832665.1	0.02293	0.13337
Bacillus_cereus_03BB102.GCF_000832405.1	Bacillus_anthracis.GCF_000833065.1	0.02307	0.13367
Bacillus_cereus_03BB102.GCF_000832405.1	Bacillus_anthracis_A0248.GCF_000022865.1	0.02307	0.13347
Bacillus_cereus_03BB102.GCF_000832405.1	Bacillus_anthracis_A16.GCF_000512835.1	0.02551	0.13878
Bacillus_cereus_03BB102.GCF_000832405.1	Bacillus_thuringiensis.GCF_000832485.1	0.02301	0.15887
Bacillus_cereus_03BB102.GCF_000832405.1	Bacillus_thuringiensis.GCF_000832925.1	0.02391	0.09457
Bacillus_cereus_03BB108.GCF_000832865.1	Bacillus_anthracis.GCF_000742655.1	0.02226	0.14837
Bacillus_cereus_03BB108.GCF_000832865.1	Bacillus_anthracis.GCF_000832665.1	0.02277	0.16729
Bacillus_cereus_03BB108.GCF_000832865.1	Bacillus_anthracis.GCF_000833065.1	0.02292	0.16759
Bacillus_cereus_03BB108.GCF_000832865.1	Bacillus_anthracis_A0248.GCF_000022865.1	0.02292	0.16739
Bacillus_cereus_03BB108.GCF_000832865.1	Bacillus_anthracis_A16.GCF_000512835.1	0.02535	0.17270
Bacillus_cereus_03BB108.GCF_000832865.1	Bacillus_thuringiensis.GCF_000832485.1	0.02286	0.19279
Bacillus_cereus_03BB108.GCF_000832865.1	Bacillus_thuringiensis.GCF_000832925.1	0.02376	0.12850
Bacillus_cereus_F837_76.GCF_000239195.1	Bacillus_anthracis.GCF_000742655.1	0.02565	0.11738
Bacillus_cereus_F837_76.GCF_000239195.1	Bacillus_anthracis.GCF_000832665.1	0.02615	0.13630
Bacillus_cereus_F837_76.GCF_000239195.1	Bacillus_anthracis.GCF_000833065.1	0.02630	0.13660
Bacillus_cereus_F837_76.GCF_000239195.1	Bacillus_anthracis_A0248.GCF_000022865.1	0.02630	0.13640
Bacillus_cereus_F837_76.GCF_000239195.1	Bacillus_anthracis_A16.GCF_000512835.1	0.02873	0.14171
Bacillus_cereus_F837_76.GCF_000239195.1	Bacillus_thuringiensis.GCF_000832485.1	0.02624	0.16180
Bacillus_cereus_F837_76.GCF_000239195.1	Bacillus_thuringiensis.GCF_000832925.1	0.02714	0.09751
Bacillus_anthracis.GCF_000742655.1	Bacillus_cereus_ATCC_4342.GCF_000832845.1	0.05418	0.11950
Bacillus_anthracis.GCF_000832665.1	Bacillus_cereus_ATCC_4342.GCF_000832845.1	0.05469	0.13842
Bacillus_anthracis.GCF_000833065.1	Bacillus_cereus_ATCC_4342.GCF_000832845.1	0.05483	0.13871
Bacillus_anthracis_A0248.GCF_000022865.1	Bacillus_cereus_ATCC_4342.GCF_000832845.1	0.05483	0.13852
Bacillus_anthracis_A16.GCF_000512835.1	Bacillus_cereus_ATCC_4342.GCF_000832845.1	0.05727	0.14383
Bacillus_cereus_03BB102.GCF_000832405.1	Bacillus_cereus_ATCC_4342.GCF_000832845.1	0.05975	0.10915
Bacillus_cereus_03BB108.GCF_000832865.1	Bacillus_cereus_ATCC_4342.GCF_000832845.1	0.05959	0.14307
Bacillus_cereus_F837_76.GCF_000239195.1	Bacillus_cereus_ATCC_4342.GCF_000832845.1	0.06297	0.11208
Bacillus_thuringiensis.GCF_000832485.1	Bacillus_cereus_ATCC_4342.GCF_000832845.1	0.05477	0.16391
Bacillus_thuringiensis.GCF_000832925.1	Bacillus_cereus_ATCC_4342.GCF_000832845.1	0.05567	0.09962
Bacillus_cereus.GCF_001635915.1	Bacillus_anthracis.GCF_000742655.1	0.11708	0.21351
Bacillus_cereus.GCF_001635915.1	Bacillus_anthracis.GCF_000832665.1	0.11759	0.23243
Bacillus_cereus.GCF_001635915.1	Bacillus_anthracis.GCF_000833065.1	0.11773	0.23273
Bacillus_cereus.GCF_001635915.1	Bacillus_anthracis_A0248.GCF_000022865.1	0.11773	0.23253
Bacillus_cereus.GCF_001635915.1	Bacillus_anthracis_A16.GCF_000512835.1	0.12017	0.23784
Bacillus_cereus.GCF_001635915.1	Bacillus_cereus_03BB102.GCF_000832405.1	0.12265	0.20316
Bacillus_cereus.GCF_001635915.1	Bacillus_cereus_03BB108.GCF_000832865.1	0.12249	0.23709
Bacillus_cereus.GCF_001635915.1	Bacillus_cereus_ATCC_4342.GCF_000832845.1	0.11097	0.16848
Bacillus_cereus.GCF_001635915.1	Bacillus_cereus_F837_76.GCF_000239195.1	0.12587	0.20609
Bacillus_cereus.GCF_001635915.1	Bacillus_thuringiensis.GCF_000832485.1	0.11767	0.25793
Bacillus_cereus.GCF_001635915.1	Bacillus_thuringiensis.GCF_000832925.1	0.11857	0.19364
Bacillus_thuringiensis.GCF_001618665.1	Bacillus_anthracis.GCF_000742655.1	0.11695	0.27108
Bacillus_thuringiensis.GCF_001618665.1	Bacillus_anthracis.GCF_000832665.1	0.11745	0.29000
Bacillus_thuringiensis.GCF_001618665.1	Bacillus_anthracis.GCF_000833065.1	0.11760	0.29030
Bacillus_thuringiensis.GCF_001618665.1	Bacillus_anthracis_A0248.GCF_000022865.1	0.11760	0.29010
Bacillus_thuringiensis.GCF_001618665.1	Bacillus_anthracis_A16.GCF_000512835.1	0.12004	0.29541
Bacillus_thuringiensis.GCF_001618665.1	Bacillus_cereus_03BB102.GCF_000832405.1	0.12252	0.26073
Bacillus_thuringiensis.GCF_001618665.1	Bacillus_cereus_03BB108.GCF_000832865.1	0.12236	0.29466
Bacillus_thuringiensis.GCF_001618665.1	Bacillus_cereus_ATCC_4342.GCF_000832845.1	0.11083	0.22605
Bacillus_thuringiensis.GCF_001618665.1	Bacillus_cereus_F837_76.GCF_000239195.1	0.12574	0.26366
Bacillus_thuringiensis.GCF_001618665.1	Bacillus_thuringiensis.GCF_000832485.1	0.11754	0.31550
Bacillus_thuringiensis.GCF_001618665.1	Bacillus_thuringiensis.GCF_000832925.1	0.11844	0.25121
Bacillus_thuringiensis_HD_771.GCF_000292455.1	Bacillus_anthracis.GCF_000742655.1	0.11939	0.25722
Bacillus_thuringiensis_HD_771.GCF_000292455.1	Bacillus_anthracis.GCF_000832665.1	0.11990	0.27613
Bacillus_thuringiensis_HD_771.GCF_000292455.1	Bacillus_anthracis.GCF_000833065.1	0.12004	0.27643
Bacillus_thuringiensis_HD_771.GCF_000292455.1	Bacillus_anthracis_A0248.GCF_000022865.1	0.12004	0.27623
Bacillus_thuringiensis_HD_771.GCF_000292455.1	Bacillus_anthracis_A16.GCF_000512835.1	0.12248	0.28154
Bacillus_thuringiensis_HD_771.GCF_000292455.1	Bacillus_cereus_03BB102.GCF_000832405.1	0.12496	0.24686
Bacillus_thuringiensis_HD_771.GCF_000292455.1	Bacillus_cereus_03BB108.GCF_000832865.1	0.12480	0.28079
Bacillus_thuringiensis_HD_771.GCF_000292455.1	Bacillus_cereus_ATCC_4342.GCF_000832845.1	0.11327	0.21218
Bacillus_thuringiensis_HD_771.GCF_000292455.1	Bacillus_cereus_F837_76.GCF_000239195.1	0.12818	0.24980
Bacillus_thuringiensis_HD_771.GCF_000292455.1	Bacillus_thuringiensis.GCF_000832485.1	0.11998	0.30163
Bacillus_thuringiensis_HD_771.GCF_000292455.1	Bacillus_thuringiensis.GCF_000832925.1	0.12088	0.23734
Bacillus_thuringiensis_serovar_galleriae.GCF_000803665.1	Bacillus_anthracis.GCF_000742655.1	0.11702	0.25860
Bacillus_thuringiensis_serovar_galleriae.GCF_000803665.1	Bacillus_anthracis.GCF_000832665.1	0.11753	0.27752
Bacillus_thuringiensis_serovar_galleriae.GCF_000803665.1	Bacillus_anthracis.GCF_000833065.1	0.11767	0.27782
Bacillus_thuringiensis_serovar_galleriae.GCF_000803665.1	Bacillus_anthracis_A0248.GCF_000022865.1	0.11767	0.27762
Bacillus_thuringiensis_serovar_galleriae.GCF_000803665.1	Bacillus_anthracis_A16.GCF_000512835.1	0.12011	0.28293
Bacillus_thuringiensis_serovar_galleriae.GCF_000803665.1	Bacillus_cereus_03BB102.GCF_000832405.1	0.12259	0.24825
Bacillus_thuringiensis_serovar_galleriae.GCF_000803665.1	Bacillus_cereus_03BB108.GCF_000832865.1	0.12243	0.28217
Bacillus_thuringiensis_serovar_galleriae.GCF_000803665.1	Bacillus_cereus_ATCC_4342.GCF_000832845.1	0.11090	0.21356
Bacillus_thuringiensis_serovar_galleriae.GCF_000803665.1	Bacillus_cereus_F837_76.GCF_000239195.1	0.12581	0.25118
Bacillus_thuringiensis_serovar_galleriae.GCF_000803665.1	Bacillus_thuringiensis.GCF_000832485.1	0.11761	0.30302
Bacillus_thuringiensis_serovar_galleriae.GCF_000803665.1	Bacillus_thuringiensis.GCF_000832925.1	0.11851	0.23872
Bacillus_thuringiensis_serovar_kurstaki_HD73.GCF_000338755.1	Bacillus_anthracis.GCF_000742655.1	0.11784	0.27951
Bacillus_thuringiensis_serovar_kurstaki_HD73.GCF_000338755.1	Bacillus_anthracis.GCF_000832665.1	0.11835	0.29843
Bacillus_thuringiensis_serovar_kurstaki_HD73.GCF_000338755.1	Bacillus_anthracis.GCF_000833065.1	0.11850	0.29873
Bacillus_thuringiensis_serovar_kurstaki_HD73.GCF_000338755.1	Bacillus_anthracis_A0248.GCF_000022865.1	0.11850	0.29853
Bacillus_thuringiensis_serovar_kurstaki_HD73.GCF_000338755.1	Bacillus_anthracis_A16.GCF_000512835.1	0.12093	0.30384
Bacillus_thuringiensis_serovar_kurstaki_HD73.GCF_000338755.1	Bacillus_cereus_03BB102.GCF_000832405.1	0.12341	0.26916
Bacillus_thuringiensis_serovar_kurstaki_HD73.GCF_000338755.1	Bacillus_cereus_03BB108.GCF_000832865.1	0.12325	0.30308
Bacillus_thuringiensis_serovar_kurstaki_HD73.GCF_000338755.1	Bacillus_cereus_ATCC_4342.GCF_000832845.1	0.11173	0.23447
Bacillus_thuringiensis_serovar_kurstaki_HD73.GCF_000338755.1	Bacillus_cereus_F837_76.GCF_000239195.1	0.12664	0.27209
Bacillus_thuringiensis_serovar_kurstaki_HD73.GCF_000338755.1	Bacillus_thuringiensis.GCF_000832485.1	0.11844	0.32393
Bacillus_thuringiensis_serovar_kurstaki_HD73.GCF_000338755.1	Bacillus_thuringiensis.GCF_000832925.1	0.11934	0.25964
Bacillus_thuringiensis_serovar_kurstaki_YBT_1520.GCF_000688795.1	Bacillus_anthracis.GCF_000742655.1	0.11872	0.26849
Bacillus_thuringiensis_serovar_kurstaki_YBT_1520.GCF_000688795.1	Bacillus_anthracis.GCF_000832665.1	0.11923	0.28741
Bacillus_thuringiensis_serovar_kurstaki_YBT_1520.GCF_000688795.1	Bacillus_anthracis.GCF_000833065.1	0.11937	0.28771
Bacillus_thuringiensis_serovar_kurstaki_YBT_1520.GCF_000688795.1	Bacillus_anthracis_A0248.GCF_000022865.1	0.11937	0.28751
Bacillus_thuringiensis_serovar_kurstaki_YBT_1520.GCF_000688795.1	Bacillus_anthracis_A16.GCF_000512835.1	0.12181	0.29282
Bacillus_thuringiensis_serovar_kurstaki_YBT_1520.GCF_000688795.1	Bacillus_cereus_03BB102.GCF_000832405.1	0.12429	0.25814
Bacillus_thuringiensis_serovar_kurstaki_YBT_1520.GCF_000688795.1	Bacillus_cereus_03BB108.GCF_000832865.1	0.12413	0.29207
Bacillus_thuringiensis_serovar_kurstaki_YBT_1520.GCF_000688795.1	Bacillus_cereus_ATCC_4342.GCF_000832845.1	0.11261	0.22346
Bacillus_thuringiensis_serovar_kurstaki_YBT_1520.GCF_000688795.1	Bacillus_cereus_F837_76.GCF_000239195.1	0.12751	0.26107
Bacillus_thuringiensis_serovar_kurstaki_YBT_1520.GCF_000688795.1	Bacillus_thuringiensis.GCF_000832485.1	0.11931	0.31291
Bacillus_thuringiensis_serovar_kurstaki_YBT_1520.GCF_000688795.1	Bacillus_thuringiensis.GCF_000832925.1	0.12021	0.24862
Bacillus_thuringiensis_serovar_morrisoni.GCF_000940785.1	Bacillus_anthracis.GCF_000742655.1	0.11895	0.22335
Bacillus_thuringiensis_serovar_morrisoni.GCF_000940785.1	Bacillus_anthracis.GCF_000832665.1	0.11946	0.24227
Bacillus_thuringiensis_serovar_morrisoni.GCF_000940785.1	Bacillus_anthracis.GCF_000833065.1	0.11960	0.24257
Bacillus_thuringiensis_serovar_morrisoni.GCF_000940785.1	Bacillus_anthracis_A0248.GCF_000022865.1	0.11960	0.24237
Bacillus_thuringiensis_serovar_morrisoni.GCF_000940785.1	Bacillus_anthracis_A16.GCF_000512835.1	0.12204	0.24768
Bacillus_thuringiensis_serovar_morrisoni.GCF_000940785.1	Bacillus_cereus_03BB102.GCF_000832405.1	0.12452	0.21300
Bacillus_thuringiensis_serovar_morrisoni.GCF_000940785.1	Bacillus_cereus_03BB108.GCF_000832865.1	0.12436	0.24693
Bacillus_thuringiensis_serovar_morrisoni.GCF_000940785.1	Bacillus_cereus_ATCC_4342.GCF_000832845.1	0.11284	0.17832
Bacillus_thuringiensis_serovar_morrisoni.GCF_000940785.1	Bacillus_cereus_F837_76.GCF_000239195.1	0.12774	0.21594
Bacillus_thuringiensis_serovar_morrisoni.GCF_000940785.1	Bacillus_thuringiensis.GCF_000832485.1	0.11954	0.26777
Bacillus_thuringiensis_serovar_morrisoni.GCF_000940785.1	Bacillus_thuringiensis.GCF_000832925.1	0.12044	0.20348
Bacillus_weihenstephanensis_KBAB4.GCF_000018825.1	Bacillus_thuringiensis_MC28.GCF_000300475.1	0.11634	0.23855
Bacillus_anthracis.GCF_000742655.1	Bacillus_thuringiensis_MC28.GCF_000300475.1	0.11963	0.26943
Bacillus_anthracis.GCF_000742655.1	Bacillus_weihenstephanensis_KBAB4.GCF_000018825.1	0.15558	0.26346
Bacillus_anthracis.GCF_000832665.1	Bacillus_thuringiensis_MC28.GCF_000300475.1	0.12014	0.28835
Bacillus_anthracis.GCF_000832665.1	Bacillus_weihenstephanensis_KBAB4.GCF_000018825.1	0.15609	0.28238
Bacillus_anthracis.GCF_000833065.1	Bacillus_thuringiensis_MC28.GCF_000300475.1	0.12028	0.28865
Bacillus_anthracis.GCF_000833065.1	Bacillus_weihenstephanensis_KBAB4.GCF_000018825.1	0.15623	0.28268
Bacillus_anthracis_A0248.GCF_000022865.1	Bacillus_thuringiensis_MC28.GCF_000300475.1	0.12028	0.28845
Bacillus_anthracis_A0248.GCF_000022865.1	Bacillus_weihenstephanensis_KBAB4.GCF_000018825.1	0.15623	0.28248
Bacillus_anthracis_A16.GCF_000512835.1	Bacillus_thuringiensis_MC28.GCF_000300475.1	0.12272	0.29376
Bacillus_anthracis_A16.GCF_000512835.1	Bacillus_weihenstephanensis_KBAB4.GCF_000018825.1	0.15867	0.28779
Bacillus_cereus.GCF_001635915.1	Bacillus_thuringiensis_MC28.GCF_000300475.1	0.10904	0.23519
Bacillus_cereus.GCF_001635915.1	Bacillus_weihenstephanensis_KBAB4.GCF_000018825.1	0.14499	0.22922
Bacillus_cereus_03BB102.GCF_000832405.1	Bacillus_thuringiensis_MC28.GCF_000300475.1	0.12520	0.25908
Bacillus_cereus_03BB102.GCF_000832405.1	Bacillus_weihenstephanensis_KBAB4.GCF_000018825.1	0.16115	0.25311
Bacillus_cereus_03BB108.GCF_000832865.1	Bacillus_thuringiensis_MC28.GCF_000300475.1	0.12504	0.29300
Bacillus_cereus_03BB108.GCF_000832865.1	Bacillus_weihenstephanensis_KBAB4.GCF_000018825.1	0.16099	0.28703
Bacillus_cereus_ATCC_4342.GCF_000832845.1	Bacillus_thuringiensis_MC28.GCF_000300475.1	0.11351	0.22439
Bacillus_cereus_ATCC_4342.GCF_000832845.1	Bacillus_weihenstephanensis_KBAB4.GCF_000018825.1	0.14946	0.21842
Bacillus_cereus_F837_76.GCF_000239195.1	Bacillus_thuringiensis_MC28.GCF_000300475.1	0.12842	0.26201
Bacillus_cereus_F837_76.GCF_000239195.1	Bacillus_weihenstephanensis_KBAB4.GCF_000018825.1	0.16437	0.25604
Bacillus_thuringiensis.GCF_000832485.1	Bacillus_thuringiensis_MC28.GCF_000300475.1	0.12022	0.31385
Bacillus_thuringiensis.GCF_000832485.1	Bacillus_weihenstephanensis_KBAB4.GCF_000018825.1	0.15617	0.30788
Bacillus_thuringiensis.GCF_000832925.1	Bacillus_thuringiensis_MC28.GCF_000300475.1	0.12112	0.24956
Bacillus_thuringiensis.GCF_000832925.1	Bacillus_weihenstephanensis_KBAB4.GCF_000018825.1	0.15707	0.24359
Bacillus_thuringiensis.GCF_001618665.1	Bacillus_thuringiensis_MC28.GCF_000300475.1	0.10891	0.29276
Bacillus_thuringiensis.GCF_001618665.1	Bacillus_weihenstephanensis_KBAB4.GCF_000018825.1	0.14486	0.28679
Bacillus_thuringiensis_HD_771.GCF_000292455.1	Bacillus_thuringiensis_MC28.GCF_000300475.1	0.11135	0.27889
Bacillus_thuringiensis_HD_771.GCF_000292455.1	Bacillus_weihenstephanensis_KBAB4.GCF_000018825.1	0.14730	0.27292
Bacillus_thuringiensis_serovar_galleriae.GCF_000803665.1	Bacillus_thuringiensis_MC28.GCF_000300475.1	0.10898	0.28027
Bacillus_thuringiensis_serovar_galleriae.GCF_000803665.1	Bacillus_weihenstephanensis_KBAB4.GCF_000018825.1	0.14493	0.27430
Bacillus_thuringiensis_serovar_kurstaki_HD73.GCF_000338755.1	Bacillus_thuringiensis_MC28.GCF_000300475.1	0.10981	0.30119
Bacillus_thuringiensis_serovar_kurstaki_HD73.GCF_000338755.1	Bacillus_weihenstephanensis_KBAB4.GCF_000018825.1	0.14576	0.29522
Bacillus_thuringiensis_serovar_kurstaki_YBT_1520.GCF_000688795.1	Bacillus_thuringiensis_MC28.GCF_000300475.1	0.11069	0.29017
Bacillus_thuringiensis_serovar_kurstaki_YBT_1520.GCF_000688795.1	Bacillus_weihenstephanensis_KBAB4.GCF_000018825.1	0.14664	0.28420
Bacillus_thuringiensis_serovar_morrisoni.GCF_000940785.1	Bacillus_thuringiensis_MC28.GCF_000300475.1	0.11091	0.24503
Bacillus_thuringiensis_serovar_morrisoni.GCF_000940785.1	Bacillus_weihenstephanensis_KBAB4.GCF_000018825.1	0.14686	0.23906
