# Supplementary material for: Gene gain and loss push prokaryotes beyond the homologous recombination barrier and accelerate genome sequence divergence
Source: Nat Commun. 2019 Nov 26;10:5376. doi: 10.1038/s41467-019-13429-2 (PMC6879757; doi:10.1038/s41467-019-13429-2)
Supplement: Supplementary file 6 — Source Data [file 41467_2019_13429_MOESM6_ESM.zip › Fig2c_ATGC071.txt]

# Pairwise distances for genomes from ATGC071, obtained from the sequence-based tree and the gene content tree. The data correspond to middle panel of figure 2c.
# Genome_1 Genome_2 sequence_tree_dist gene_content_tree_dist
Pseudomonas_monteilii_SB3078.GCF_000510285.1	Pseudomonas_monteilii_SB3101.GCF_000510325.1	0.00064	0.00590
Pseudomonas_putida_S16.GCF_000219705.1	Pseudomonas_monteilii_SB3078.GCF_000510285.1	0.00742	0.08185
Pseudomonas_putida_S16.GCF_000219705.1	Pseudomonas_monteilii_SB3101.GCF_000510325.1	0.00778	0.08045
Pseudomonas_monteilii_SB3078.GCF_000510285.1	Pseudomonas_plecoglossicida.GCF_000831585.1	0.00979	0.10477
Pseudomonas_monteilii_SB3101.GCF_000510325.1	Pseudomonas_plecoglossicida.GCF_000831585.1	0.01015	0.10337
Pseudomonas_putida_S16.GCF_000219705.1	Pseudomonas_plecoglossicida.GCF_000831585.1	0.00812	0.12542
Pseudomonas_monteilii_SB3078.GCF_000510285.1	Pseudomonas_putida_HB3267.GCF_000325725.1	0.02485	0.14457
Pseudomonas_monteilii_SB3101.GCF_000510325.1	Pseudomonas_putida_HB3267.GCF_000325725.1	0.02521	0.14317
Pseudomonas_plecoglossicida.GCF_000831585.1	Pseudomonas_putida_HB3267.GCF_000325725.1	0.02261	0.15818
Pseudomonas_putida_S16.GCF_000219705.1	Pseudomonas_putida_HB3267.GCF_000325725.1	0.02318	0.16522
Pseudomonas_monteilii_SB3078.GCF_000510285.1	Pseudomonas_FGI182.GCF_000511325.1	0.03858	0.15032
Pseudomonas_monteilii_SB3101.GCF_000510325.1	Pseudomonas_FGI182.GCF_000511325.1	0.03894	0.14892
Pseudomonas_plecoglossicida.GCF_000831585.1	Pseudomonas_FGI182.GCF_000511325.1	0.03634	0.16392
Pseudomonas_putida_HB3267.GCF_000325725.1	Pseudomonas_FGI182.GCF_000511325.1	0.03578	0.15672
Pseudomonas_putida_S16.GCF_000219705.1	Pseudomonas_FGI182.GCF_000511325.1	0.03691	0.17097
Pseudomonas_putida_BIRD_1.GCF_000183645.1	Pseudomonas_putida_S12.GCF_000495455.2	0.00405	0.11835
Pseudomonas_putida_BIRD_1.GCF_000183645.1	Pseudomonas_putida_KT2440.GCF_000007565.2	0.02360	0.17317
Pseudomonas_putida_S12.GCF_000495455.2	Pseudomonas_putida_KT2440.GCF_000007565.2	0.02353	0.21740
Pseudomonas_putida_F1.GCF_000016865.1	Pseudomonas_putida_ND6.GCF_000264665.1	0.00641	0.08265
Pseudomonas_putida_BIRD_1.GCF_000183645.1	Pseudomonas_putida_F1.GCF_000016865.1	0.03067	0.11649
Pseudomonas_putida_BIRD_1.GCF_000183645.1	Pseudomonas_putida_ND6.GCF_000264665.1	0.03052	0.14957
Pseudomonas_putida_KT2440.GCF_000007565.2	Pseudomonas_putida_F1.GCF_000016865.1	0.02876	0.15543
Pseudomonas_putida_KT2440.GCF_000007565.2	Pseudomonas_putida_ND6.GCF_000264665.1	0.02861	0.18851
Pseudomonas_putida_S12.GCF_000495455.2	Pseudomonas_putida_F1.GCF_000016865.1	0.03060	0.16071
Pseudomonas_putida_S12.GCF_000495455.2	Pseudomonas_putida_ND6.GCF_000264665.1	0.03045	0.19380
Pseudomonas_putida_BIRD_1.GCF_000183645.1	Pseudomonas_putida_GB_1.GCF_000019125.1	0.10474	0.21036
Pseudomonas_putida_F1.GCF_000016865.1	Pseudomonas_putida_GB_1.GCF_000019125.1	0.10158	0.19124
Pseudomonas_putida_KT2440.GCF_000007565.2	Pseudomonas_putida_GB_1.GCF_000019125.1	0.10283	0.24930
Pseudomonas_putida_ND6.GCF_000264665.1	Pseudomonas_putida_GB_1.GCF_000019125.1	0.10143	0.22432
Pseudomonas_putida_S12.GCF_000495455.2	Pseudomonas_putida_GB_1.GCF_000019125.1	0.10467	0.25459
Pseudomonas_putida_NBRC_14164.GCF_000412675.1	Pseudomonas_putida_S13_1_2.GCF_000498395.2	0.05419	0.14179
Pseudomonas_putida_BIRD_1.GCF_000183645.1	Pseudomonas_putida_NBRC_14164.GCF_000412675.1	0.12423	0.20920
Pseudomonas_putida_BIRD_1.GCF_000183645.1	Pseudomonas_putida_S13_1_2.GCF_000498395.2	0.12746	0.24773
Pseudomonas_putida_F1.GCF_000016865.1	Pseudomonas_putida_NBRC_14164.GCF_000412675.1	0.12107	0.19007
Pseudomonas_putida_F1.GCF_000016865.1	Pseudomonas_putida_S13_1_2.GCF_000498395.2	0.12430	0.22861
Pseudomonas_putida_GB_1.GCF_000019125.1	Pseudomonas_putida_NBRC_14164.GCF_000412675.1	0.10816	0.20069
Pseudomonas_putida_GB_1.GCF_000019125.1	Pseudomonas_putida_S13_1_2.GCF_000498395.2	0.11139	0.23922
Pseudomonas_putida_KT2440.GCF_000007565.2	Pseudomonas_putida_NBRC_14164.GCF_000412675.1	0.12232	0.24814
Pseudomonas_putida_KT2440.GCF_000007565.2	Pseudomonas_putida_S13_1_2.GCF_000498395.2	0.12555	0.28667
Pseudomonas_putida_ND6.GCF_000264665.1	Pseudomonas_putida_NBRC_14164.GCF_000412675.1	0.12092	0.22316
Pseudomonas_putida_ND6.GCF_000264665.1	Pseudomonas_putida_S13_1_2.GCF_000498395.2	0.12415	0.26169
Pseudomonas_putida_S12.GCF_000495455.2	Pseudomonas_putida_NBRC_14164.GCF_000412675.1	0.12416	0.25342
Pseudomonas_putida_S12.GCF_000495455.2	Pseudomonas_putida_S13_1_2.GCF_000498395.2	0.12739	0.29196
Pseudomonas_FGI182.GCF_000511325.1	Pseudomonas_putida_BIRD_1.GCF_000183645.1	0.13067	0.22652
Pseudomonas_FGI182.GCF_000511325.1	Pseudomonas_putida_F1.GCF_000016865.1	0.12751	0.20740
Pseudomonas_FGI182.GCF_000511325.1	Pseudomonas_putida_GB_1.GCF_000019125.1	0.11460	0.21801
Pseudomonas_FGI182.GCF_000511325.1	Pseudomonas_putida_KT2440.GCF_000007565.2	0.12876	0.26546
Pseudomonas_FGI182.GCF_000511325.1	Pseudomonas_putida_NBRC_14164.GCF_000412675.1	0.11065	0.21435
Pseudomonas_FGI182.GCF_000511325.1	Pseudomonas_putida_ND6.GCF_000264665.1	0.12736	0.24048
Pseudomonas_FGI182.GCF_000511325.1	Pseudomonas_putida_S12.GCF_000495455.2	0.13060	0.27075
Pseudomonas_FGI182.GCF_000511325.1	Pseudomonas_putida_S13_1_2.GCF_000498395.2	0.11388	0.25288
Pseudomonas_monteilii_SB3078.GCF_000510285.1	Pseudomonas_putida_BIRD_1.GCF_000183645.1	0.14505	0.24372
Pseudomonas_monteilii_SB3078.GCF_000510285.1	Pseudomonas_putida_F1.GCF_000016865.1	0.14189	0.22459
Pseudomonas_monteilii_SB3078.GCF_000510285.1	Pseudomonas_putida_GB_1.GCF_000019125.1	0.12898	0.23520
Pseudomonas_monteilii_SB3078.GCF_000510285.1	Pseudomonas_putida_KT2440.GCF_000007565.2	0.14314	0.28266
Pseudomonas_monteilii_SB3078.GCF_000510285.1	Pseudomonas_putida_NBRC_14164.GCF_000412675.1	0.12503	0.23154
Pseudomonas_monteilii_SB3078.GCF_000510285.1	Pseudomonas_putida_ND6.GCF_000264665.1	0.14174	0.25768
Pseudomonas_monteilii_SB3078.GCF_000510285.1	Pseudomonas_putida_S12.GCF_000495455.2	0.14498	0.28794
Pseudomonas_monteilii_SB3078.GCF_000510285.1	Pseudomonas_putida_S13_1_2.GCF_000498395.2	0.12826	0.27007
Pseudomonas_monteilii_SB3101.GCF_000510325.1	Pseudomonas_putida_BIRD_1.GCF_000183645.1	0.14541	0.24231
Pseudomonas_monteilii_SB3101.GCF_000510325.1	Pseudomonas_putida_F1.GCF_000016865.1	0.14225	0.22319
Pseudomonas_monteilii_SB3101.GCF_000510325.1	Pseudomonas_putida_GB_1.GCF_000019125.1	0.12934	0.23380
Pseudomonas_monteilii_SB3101.GCF_000510325.1	Pseudomonas_putida_KT2440.GCF_000007565.2	0.14350	0.28126
Pseudomonas_monteilii_SB3101.GCF_000510325.1	Pseudomonas_putida_NBRC_14164.GCF_000412675.1	0.12539	0.23014
Pseudomonas_monteilii_SB3101.GCF_000510325.1	Pseudomonas_putida_ND6.GCF_000264665.1	0.14210	0.25628
Pseudomonas_monteilii_SB3101.GCF_000510325.1	Pseudomonas_putida_S12.GCF_000495455.2	0.14534	0.28654
Pseudomonas_monteilii_SB3101.GCF_000510325.1	Pseudomonas_putida_S13_1_2.GCF_000498395.2	0.12862	0.26867
Pseudomonas_plecoglossicida.GCF_000831585.1	Pseudomonas_putida_BIRD_1.GCF_000183645.1	0.14281	0.25732
Pseudomonas_plecoglossicida.GCF_000831585.1	Pseudomonas_putida_F1.GCF_000016865.1	0.13965	0.23820
Pseudomonas_plecoglossicida.GCF_000831585.1	Pseudomonas_putida_GB_1.GCF_000019125.1	0.12673	0.24881
Pseudomonas_plecoglossicida.GCF_000831585.1	Pseudomonas_putida_KT2440.GCF_000007565.2	0.14090	0.29626
Pseudomonas_plecoglossicida.GCF_000831585.1	Pseudomonas_putida_NBRC_14164.GCF_000412675.1	0.12278	0.24514
Pseudomonas_plecoglossicida.GCF_000831585.1	Pseudomonas_putida_ND6.GCF_000264665.1	0.13950	0.27128
Pseudomonas_plecoglossicida.GCF_000831585.1	Pseudomonas_putida_S12.GCF_000495455.2	0.14274	0.30155
Pseudomonas_plecoglossicida.GCF_000831585.1	Pseudomonas_putida_S13_1_2.GCF_000498395.2	0.12601	0.28368
Pseudomonas_putida_HB3267.GCF_000325725.1	Pseudomonas_putida_BIRD_1.GCF_000183645.1	0.14225	0.25012
Pseudomonas_putida_HB3267.GCF_000325725.1	Pseudomonas_putida_F1.GCF_000016865.1	0.13908	0.23099
Pseudomonas_putida_HB3267.GCF_000325725.1	Pseudomonas_putida_GB_1.GCF_000019125.1	0.12617	0.24161
Pseudomonas_putida_HB3267.GCF_000325725.1	Pseudomonas_putida_KT2440.GCF_000007565.2	0.14033	0.28906
Pseudomonas_putida_HB3267.GCF_000325725.1	Pseudomonas_putida_NBRC_14164.GCF_000412675.1	0.12222	0.23794
Pseudomonas_putida_HB3267.GCF_000325725.1	Pseudomonas_putida_ND6.GCF_000264665.1	0.13893	0.26408
Pseudomonas_putida_HB3267.GCF_000325725.1	Pseudomonas_putida_S12.GCF_000495455.2	0.14218	0.29434
Pseudomonas_putida_HB3267.GCF_000325725.1	Pseudomonas_putida_S13_1_2.GCF_000498395.2	0.12545	0.27647
Pseudomonas_putida_S16.GCF_000219705.1	Pseudomonas_putida_BIRD_1.GCF_000183645.1	0.14338	0.26436
Pseudomonas_putida_S16.GCF_000219705.1	Pseudomonas_putida_F1.GCF_000016865.1	0.14022	0.24524
Pseudomonas_putida_S16.GCF_000219705.1	Pseudomonas_putida_GB_1.GCF_000019125.1	0.12730	0.25585
Pseudomonas_putida_S16.GCF_000219705.1	Pseudomonas_putida_KT2440.GCF_000007565.2	0.14147	0.30330
Pseudomonas_putida_S16.GCF_000219705.1	Pseudomonas_putida_NBRC_14164.GCF_000412675.1	0.12335	0.25219
Pseudomonas_putida_S16.GCF_000219705.1	Pseudomonas_putida_ND6.GCF_000264665.1	0.14007	0.27832
Pseudomonas_putida_S16.GCF_000219705.1	Pseudomonas_putida_S12.GCF_000495455.2	0.14331	0.30859
Pseudomonas_putida_S16.GCF_000219705.1	Pseudomonas_putida_S13_1_2.GCF_000498395.2	0.12659	0.29072
Pseudomonas_FGI182.GCF_000511325.1	Pseudomonas_URMO17WK12_I11.GCF_001511775.1	0.22122	0.30753
Pseudomonas_monteilii_SB3078.GCF_000510285.1	Pseudomonas_URMO17WK12_I11.GCF_001511775.1	0.23559	0.32473
Pseudomonas_monteilii_SB3101.GCF_000510325.1	Pseudomonas_URMO17WK12_I11.GCF_001511775.1	0.23595	0.32333
Pseudomonas_plecoglossicida.GCF_000831585.1	Pseudomonas_URMO17WK12_I11.GCF_001511775.1	0.23335	0.33833
Pseudomonas_putida_BIRD_1.GCF_000183645.1	Pseudomonas_URMO17WK12_I11.GCF_001511775.1	0.26836	0.33660
Pseudomonas_putida_F1.GCF_000016865.1	Pseudomonas_URMO17WK12_I11.GCF_001511775.1	0.26520	0.31748
Pseudomonas_putida_GB_1.GCF_000019125.1	Pseudomonas_URMO17WK12_I11.GCF_001511775.1	0.25229	0.32809
Pseudomonas_putida_HB3267.GCF_000325725.1	Pseudomonas_URMO17WK12_I11.GCF_001511775.1	0.23279	0.33113
Pseudomonas_putida_KT2440.GCF_000007565.2	Pseudomonas_URMO17WK12_I11.GCF_001511775.1	0.26645	0.37554
Pseudomonas_putida_NBRC_14164.GCF_000412675.1	Pseudomonas_URMO17WK12_I11.GCF_001511775.1	0.24834	0.32442
Pseudomonas_putida_ND6.GCF_000264665.1	Pseudomonas_URMO17WK12_I11.GCF_001511775.1	0.26505	0.35056
Pseudomonas_putida_S12.GCF_000495455.2	Pseudomonas_URMO17WK12_I11.GCF_001511775.1	0.26829	0.38083
Pseudomonas_putida_S13_1_2.GCF_000498395.2	Pseudomonas_URMO17WK12_I11.GCF_001511775.1	0.25157	0.36296
Pseudomonas_putida_S16.GCF_000219705.1	Pseudomonas_URMO17WK12_I11.GCF_001511775.1	0.23392	0.34537
Pseudomonas_FGI182.GCF_000511325.1	Pseudomonas_putida_W619.GCF_000019445.1	0.18743	0.25351
Pseudomonas_URMO17WK12_I11.GCF_001511775.1	Pseudomonas_putida_W619.GCF_000019445.1	0.28353	0.32177
Pseudomonas_monteilii_SB3078.GCF_000510285.1	Pseudomonas_putida_W619.GCF_000019445.1	0.20181	0.27070
Pseudomonas_monteilii_SB3101.GCF_000510325.1	Pseudomonas_putida_W619.GCF_000019445.1	0.20217	0.26930
Pseudomonas_plecoglossicida.GCF_000831585.1	Pseudomonas_putida_W619.GCF_000019445.1	0.19956	0.28431
Pseudomonas_putida_BIRD_1.GCF_000183645.1	Pseudomonas_putida_W619.GCF_000019445.1	0.23458	0.28258
Pseudomonas_putida_F1.GCF_000016865.1	Pseudomonas_putida_W619.GCF_000019445.1	0.23141	0.26346
Pseudomonas_putida_GB_1.GCF_000019125.1	Pseudomonas_putida_W619.GCF_000019445.1	0.21850	0.27407
Pseudomonas_putida_HB3267.GCF_000325725.1	Pseudomonas_putida_W619.GCF_000019445.1	0.19900	0.27711
Pseudomonas_putida_KT2440.GCF_000007565.2	Pseudomonas_putida_W619.GCF_000019445.1	0.23266	0.32152
Pseudomonas_putida_NBRC_14164.GCF_000412675.1	Pseudomonas_putida_W619.GCF_000019445.1	0.21455	0.27040
Pseudomonas_putida_ND6.GCF_000264665.1	Pseudomonas_putida_W619.GCF_000019445.1	0.23126	0.29654
Pseudomonas_putida_S12.GCF_000495455.2	Pseudomonas_putida_W619.GCF_000019445.1	0.23450	0.32680
Pseudomonas_putida_S13_1_2.GCF_000498395.2	Pseudomonas_putida_W619.GCF_000019445.1	0.21778	0.30893
Pseudomonas_putida_S16.GCF_000219705.1	Pseudomonas_putida_W619.GCF_000019445.1	0.20013	0.29135
Pseudomonas_parafulva.GCF_000800255.1	Pseudomonas_putida.GCF_001636055.1	0.17589	0.27464
Pseudomonas_CCOS_191.GCF_001007005.1	Pseudomonas_mosselii_SJ10.GCF_000498975.2	0.04038	0.14124
Pseudomonas_parafulva.GCF_000800255.1	Pseudomonas_CCOS_191.GCF_001007005.1	0.25334	0.36123
Pseudomonas_parafulva.GCF_000800255.1	Pseudomonas_mosselii_SJ10.GCF_000498975.2	0.25940	0.36973
Pseudomonas_putida.GCF_001636055.1	Pseudomonas_CCOS_191.GCF_001007005.1	0.21547	0.31527
Pseudomonas_putida.GCF_001636055.1	Pseudomonas_mosselii_SJ10.GCF_000498975.2	0.22153	0.32378
Pseudomonas_FGI182.GCF_000511325.1	Pseudomonas_CCOS_191.GCF_001007005.1	0.21450	0.34675
Pseudomonas_FGI182.GCF_000511325.1	Pseudomonas_mosselii_SJ10.GCF_000498975.2	0.22056	0.35526
Pseudomonas_FGI182.GCF_000511325.1	Pseudomonas_parafulva.GCF_000800255.1	0.25670	0.37030
Pseudomonas_FGI182.GCF_000511325.1	Pseudomonas_putida.GCF_001636055.1	0.21883	0.32434
Pseudomonas_URMO17WK12_I11.GCF_001511775.1	Pseudomonas_CCOS_191.GCF_001007005.1	0.31060	0.41502
Pseudomonas_URMO17WK12_I11.GCF_001511775.1	Pseudomonas_mosselii_SJ10.GCF_000498975.2	0.31666	0.42352
Pseudomonas_URMO17WK12_I11.GCF_001511775.1	Pseudomonas_parafulva.GCF_000800255.1	0.35281	0.43856
Pseudomonas_URMO17WK12_I11.GCF_001511775.1	Pseudomonas_putida.GCF_001636055.1	0.31494	0.39260
Pseudomonas_monteilii_SB3078.GCF_000510285.1	Pseudomonas_CCOS_191.GCF_001007005.1	0.22887	0.36395
Pseudomonas_monteilii_SB3078.GCF_000510285.1	Pseudomonas_mosselii_SJ10.GCF_000498975.2	0.23493	0.37245
Pseudomonas_monteilii_SB3078.GCF_000510285.1	Pseudomonas_parafulva.GCF_000800255.1	0.27108	0.38749
Pseudomonas_monteilii_SB3078.GCF_000510285.1	Pseudomonas_putida.GCF_001636055.1	0.23321	0.34153
Pseudomonas_monteilii_SB3101.GCF_000510325.1	Pseudomonas_CCOS_191.GCF_001007005.1	0.22923	0.36255
Pseudomonas_monteilii_SB3101.GCF_000510325.1	Pseudomonas_mosselii_SJ10.GCF_000498975.2	0.23529	0.37105
Pseudomonas_monteilii_SB3101.GCF_000510325.1	Pseudomonas_parafulva.GCF_000800255.1	0.27144	0.38609
Pseudomonas_monteilii_SB3101.GCF_000510325.1	Pseudomonas_putida.GCF_001636055.1	0.23357	0.34013
Pseudomonas_plecoglossicida.GCF_000831585.1	Pseudomonas_CCOS_191.GCF_001007005.1	0.22663	0.37755
Pseudomonas_plecoglossicida.GCF_000831585.1	Pseudomonas_mosselii_SJ10.GCF_000498975.2	0.23269	0.38606
Pseudomonas_plecoglossicida.GCF_000831585.1	Pseudomonas_parafulva.GCF_000800255.1	0.26884	0.40110
Pseudomonas_plecoglossicida.GCF_000831585.1	Pseudomonas_putida.GCF_001636055.1	0.23097	0.35514
Pseudomonas_putida_BIRD_1.GCF_000183645.1	Pseudomonas_CCOS_191.GCF_001007005.1	0.26164	0.37582
Pseudomonas_putida_BIRD_1.GCF_000183645.1	Pseudomonas_mosselii_SJ10.GCF_000498975.2	0.26770	0.38432
Pseudomonas_putida_BIRD_1.GCF_000183645.1	Pseudomonas_parafulva.GCF_000800255.1	0.30385	0.39937
Pseudomonas_putida_BIRD_1.GCF_000183645.1	Pseudomonas_putida.GCF_001636055.1	0.26598	0.35341
Pseudomonas_putida_F1.GCF_000016865.1	Pseudomonas_CCOS_191.GCF_001007005.1	0.25848	0.35670
Pseudomonas_putida_F1.GCF_000016865.1	Pseudomonas_mosselii_SJ10.GCF_000498975.2	0.26454	0.36520
Pseudomonas_putida_F1.GCF_000016865.1	Pseudomonas_parafulva.GCF_000800255.1	0.30069	0.38024
Pseudomonas_putida_F1.GCF_000016865.1	Pseudomonas_putida.GCF_001636055.1	0.26282	0.33429
Pseudomonas_putida_GB_1.GCF_000019125.1	Pseudomonas_CCOS_191.GCF_001007005.1	0.24557	0.36731
Pseudomonas_putida_GB_1.GCF_000019125.1	Pseudomonas_mosselii_SJ10.GCF_000498975.2	0.25163	0.37581
Pseudomonas_putida_GB_1.GCF_000019125.1	Pseudomonas_parafulva.GCF_000800255.1	0.28777	0.39086
Pseudomonas_putida_GB_1.GCF_000019125.1	Pseudomonas_putida.GCF_001636055.1	0.24990	0.34490
Pseudomonas_putida_HB3267.GCF_000325725.1	Pseudomonas_CCOS_191.GCF_001007005.1	0.22607	0.37035
Pseudomonas_putida_HB3267.GCF_000325725.1	Pseudomonas_mosselii_SJ10.GCF_000498975.2	0.23213	0.37885
Pseudomonas_putida_HB3267.GCF_000325725.1	Pseudomonas_parafulva.GCF_000800255.1	0.26827	0.39389
Pseudomonas_putida_HB3267.GCF_000325725.1	Pseudomonas_putida.GCF_001636055.1	0.23040	0.34794
Pseudomonas_putida_KT2440.GCF_000007565.2	Pseudomonas_CCOS_191.GCF_001007005.1	0.25973	0.41476
Pseudomonas_putida_KT2440.GCF_000007565.2	Pseudomonas_mosselii_SJ10.GCF_000498975.2	0.26579	0.42326
Pseudomonas_putida_KT2440.GCF_000007565.2	Pseudomonas_parafulva.GCF_000800255.1	0.30194	0.43831
Pseudomonas_putida_KT2440.GCF_000007565.2	Pseudomonas_putida.GCF_001636055.1	0.26407	0.39235
Pseudomonas_putida_NBRC_14164.GCF_000412675.1	Pseudomonas_CCOS_191.GCF_001007005.1	0.24162	0.36364
Pseudomonas_putida_NBRC_14164.GCF_000412675.1	Pseudomonas_mosselii_SJ10.GCF_000498975.2	0.24768	0.37215
Pseudomonas_putida_NBRC_14164.GCF_000412675.1	Pseudomonas_parafulva.GCF_000800255.1	0.28382	0.38719
Pseudomonas_putida_NBRC_14164.GCF_000412675.1	Pseudomonas_putida.GCF_001636055.1	0.24595	0.34123
Pseudomonas_putida_ND6.GCF_000264665.1	Pseudomonas_CCOS_191.GCF_001007005.1	0.25833	0.38978
Pseudomonas_putida_ND6.GCF_000264665.1	Pseudomonas_mosselii_SJ10.GCF_000498975.2	0.26439	0.39829
Pseudomonas_putida_ND6.GCF_000264665.1	Pseudomonas_parafulva.GCF_000800255.1	0.30054	0.41333
Pseudomonas_putida_ND6.GCF_000264665.1	Pseudomonas_putida.GCF_001636055.1	0.26267	0.36737
Pseudomonas_putida_S12.GCF_000495455.2	Pseudomonas_CCOS_191.GCF_001007005.1	0.26157	0.42005
Pseudomonas_putida_S12.GCF_000495455.2	Pseudomonas_mosselii_SJ10.GCF_000498975.2	0.26763	0.42855
Pseudomonas_putida_S12.GCF_000495455.2	Pseudomonas_parafulva.GCF_000800255.1	0.30378	0.44359
Pseudomonas_putida_S12.GCF_000495455.2	Pseudomonas_putida.GCF_001636055.1	0.26591	0.39763
Pseudomonas_putida_S13_1_2.GCF_000498395.2	Pseudomonas_CCOS_191.GCF_001007005.1	0.24485	0.40218
Pseudomonas_putida_S13_1_2.GCF_000498395.2	Pseudomonas_mosselii_SJ10.GCF_000498975.2	0.25091	0.41068
Pseudomonas_putida_S13_1_2.GCF_000498395.2	Pseudomonas_parafulva.GCF_000800255.1	0.28705	0.42572
Pseudomonas_putida_S13_1_2.GCF_000498395.2	Pseudomonas_putida.GCF_001636055.1	0.24919	0.37976
Pseudomonas_putida_S16.GCF_000219705.1	Pseudomonas_CCOS_191.GCF_001007005.1	0.22720	0.38459
Pseudomonas_putida_S16.GCF_000219705.1	Pseudomonas_mosselii_SJ10.GCF_000498975.2	0.23326	0.39310
Pseudomonas_putida_S16.GCF_000219705.1	Pseudomonas_parafulva.GCF_000800255.1	0.26941	0.40814
Pseudomonas_putida_S16.GCF_000219705.1	Pseudomonas_putida.GCF_001636055.1	0.23154	0.36218
Pseudomonas_putida_W619.GCF_000019445.1	Pseudomonas_CCOS_191.GCF_001007005.1	0.23921	0.34061
Pseudomonas_putida_W619.GCF_000019445.1	Pseudomonas_mosselii_SJ10.GCF_000498975.2	0.24527	0.34912
Pseudomonas_putida_W619.GCF_000019445.1	Pseudomonas_parafulva.GCF_000800255.1	0.28142	0.36416
Pseudomonas_putida_W619.GCF_000019445.1	Pseudomonas_putida.GCF_001636055.1	0.24355	0.31820
