# Supplementary material for: Gene gain and loss push prokaryotes beyond the homologous recombination barrier and accelerate genome sequence divergence
Source: Nat Commun. 2019 Nov 26;10:5376. doi: 10.1038/s41467-019-13429-2 (PMC6879757; doi:10.1038/s41467-019-13429-2)
Supplement: Supplementary file 6 — Source Data [file 41467_2019_13429_MOESM6_ESM.zip › Fig2c_ATGC078.txt]

# Pairwise distances for genomes from ATGC078, obtained from the sequence-based tree and the gene content tree. The data correspond to right panel of figure 2c.
# Genome_1 Genome_2 sequence_tree_dist gene_content_tree_dist
Pseudomonas_URMO17WK12_I11.GCF_001511755.1	Pseudomonas_mandelii_JR_1.GCF_000257545.3	0.12701	0.19785
Pseudomonas_URMO17WK12_I11.GCF_001511755.1	Pseudomonas_fluorescens_NCIMB_11764.GCF_000293885.2	0.14780	0.22923
Pseudomonas_mandelii_JR_1.GCF_000257545.3	Pseudomonas_fluorescens_NCIMB_11764.GCF_000293885.2	0.13899	0.28828
Pseudomonas_URMO17WK12_I11.GCF_001511755.1	Pseudomonas_UW4.GCF_000316175.1	0.19168	0.25369
Pseudomonas_fluorescens_NCIMB_11764.GCF_000293885.2	Pseudomonas_UW4.GCF_000316175.1	0.17359	0.32083
Pseudomonas_mandelii_JR_1.GCF_000257545.3	Pseudomonas_UW4.GCF_000316175.1	0.18287	0.31274
Pseudomonas_URMO17WK12_I11.GCF_001511755.1	Pseudomonas_fluorescens_Pf0_1.GCF_000012445.1	0.21642	0.24366
Pseudomonas_UW4.GCF_000316175.1	Pseudomonas_fluorescens_Pf0_1.GCF_000012445.1	0.19525	0.28472
Pseudomonas_fluorescens_NCIMB_11764.GCF_000293885.2	Pseudomonas_fluorescens_Pf0_1.GCF_000012445.1	0.19833	0.31080
Pseudomonas_mandelii_JR_1.GCF_000257545.3	Pseudomonas_fluorescens_Pf0_1.GCF_000012445.1	0.20761	0.30271
Pseudomonas_URMO17WK12_I11.GCF_001511755.1	Pseudomonas_fluorescens.GCF_001307155.1	0.25109	0.37446
Pseudomonas_UW4.GCF_000316175.1	Pseudomonas_fluorescens.GCF_001307155.1	0.22992	0.41551
Pseudomonas_fluorescens_NCIMB_11764.GCF_000293885.2	Pseudomonas_fluorescens.GCF_001307155.1	0.23300	0.44160
Pseudomonas_fluorescens_Pf0_1.GCF_000012445.1	Pseudomonas_fluorescens.GCF_001307155.1	0.22012	0.35797
Pseudomonas_mandelii_JR_1.GCF_000257545.3	Pseudomonas_fluorescens.GCF_001307155.1	0.24228	0.43350
Pseudomonas_chlororaphis.GCF_000698865.1	Pseudomonas_chlororaphis_aurantiaca.GCF_000761195.1	0.02229	0.10796
Pseudomonas_chlororaphis.GCF_000698865.1	Pseudomonas_chlororaphis.GCF_001602135.1	0.04306	0.13804
Pseudomonas_chlororaphis_aurantiaca.GCF_000761195.1	Pseudomonas_chlororaphis.GCF_001602135.1	0.04357	0.10779
Pseudomonas_MRSN12121.GCF_000931465.1	Pseudomonas_chlororaphis.GCF_000963835.1	0.00989	0.04987
Pseudomonas_chlororaphis.GCF_000698865.1	Pseudomonas_MRSN12121.GCF_000931465.1	0.09776	0.21328
Pseudomonas_chlororaphis.GCF_000698865.1	Pseudomonas_chlororaphis.GCF_000963835.1	0.09777	0.18270
Pseudomonas_chlororaphis.GCF_001602135.1	Pseudomonas_MRSN12121.GCF_000931465.1	0.09711	0.19164
Pseudomonas_chlororaphis.GCF_001602135.1	Pseudomonas_chlororaphis.GCF_000963835.1	0.09712	0.16105
Pseudomonas_chlororaphis_aurantiaca.GCF_000761195.1	Pseudomonas_MRSN12121.GCF_000931465.1	0.09827	0.18303
Pseudomonas_chlororaphis_aurantiaca.GCF_000761195.1	Pseudomonas_chlororaphis.GCF_000963835.1	0.09828	0.15245
Pseudomonas_protegens_CHA0.GCF_000397205.1	Pseudomonas_protegens_Pf_5.GCF_000012265.1	0.00884	0.04425
Pseudomonas_protegens_CHA0.GCF_000397205.1	Pseudomonas_protegens_Cab57.GCF_000828695.1	0.01145	0.02993
Pseudomonas_protegens_Pf_5.GCF_000012265.1	Pseudomonas_protegens_Cab57.GCF_000828695.1	0.01285	0.04767
Pseudomonas_Os17.GCF_001547895.1	Pseudomonas_St29.GCF_001547915.1	0.00789	0.04169
Pseudomonas_protegens_CHA0.GCF_000397205.1	Pseudomonas_Os17.GCF_001547895.1	0.10932	0.12800
Pseudomonas_protegens_CHA0.GCF_000397205.1	Pseudomonas_St29.GCF_001547915.1	0.10883	0.13302
Pseudomonas_protegens_Cab57.GCF_000828695.1	Pseudomonas_Os17.GCF_001547895.1	0.10840	0.11833
Pseudomonas_protegens_Cab57.GCF_000828695.1	Pseudomonas_St29.GCF_001547915.1	0.10791	0.12335
Pseudomonas_protegens_Pf_5.GCF_000012265.1	Pseudomonas_Os17.GCF_001547895.1	0.11072	0.14575
Pseudomonas_protegens_Pf_5.GCF_000012265.1	Pseudomonas_St29.GCF_001547915.1	0.11023	0.15077
Pseudomonas_MRSN12121.GCF_000931465.1	Pseudomonas_Os17.GCF_001547895.1	0.20294	0.34422
Pseudomonas_MRSN12121.GCF_000931465.1	Pseudomonas_St29.GCF_001547915.1	0.20245	0.34925
Pseudomonas_MRSN12121.GCF_000931465.1	Pseudomonas_protegens_CHA0.GCF_000397205.1	0.20237	0.35262
Pseudomonas_MRSN12121.GCF_000931465.1	Pseudomonas_protegens_Cab57.GCF_000828695.1	0.20145	0.34295
Pseudomonas_MRSN12121.GCF_000931465.1	Pseudomonas_protegens_Pf_5.GCF_000012265.1	0.20377	0.37037
Pseudomonas_chlororaphis.GCF_000698865.1	Pseudomonas_Os17.GCF_001547895.1	0.19785	0.32932
Pseudomonas_chlororaphis.GCF_000698865.1	Pseudomonas_St29.GCF_001547915.1	0.19736	0.33434
Pseudomonas_chlororaphis.GCF_000698865.1	Pseudomonas_protegens_CHA0.GCF_000397205.1	0.19728	0.33772
Pseudomonas_chlororaphis.GCF_000698865.1	Pseudomonas_protegens_Cab57.GCF_000828695.1	0.19636	0.32804
Pseudomonas_chlororaphis.GCF_000698865.1	Pseudomonas_protegens_Pf_5.GCF_000012265.1	0.19868	0.35547
Pseudomonas_chlororaphis.GCF_000963835.1	Pseudomonas_Os17.GCF_001547895.1	0.20295	0.31364
Pseudomonas_chlororaphis.GCF_000963835.1	Pseudomonas_St29.GCF_001547915.1	0.20246	0.31867
Pseudomonas_chlororaphis.GCF_000963835.1	Pseudomonas_protegens_CHA0.GCF_000397205.1	0.20238	0.32204
Pseudomonas_chlororaphis.GCF_000963835.1	Pseudomonas_protegens_Cab57.GCF_000828695.1	0.20146	0.31237
Pseudomonas_chlororaphis.GCF_000963835.1	Pseudomonas_protegens_Pf_5.GCF_000012265.1	0.20378	0.33979
Pseudomonas_chlororaphis.GCF_001602135.1	Pseudomonas_Os17.GCF_001547895.1	0.19720	0.30767
Pseudomonas_chlororaphis.GCF_001602135.1	Pseudomonas_St29.GCF_001547915.1	0.19671	0.31270
Pseudomonas_chlororaphis.GCF_001602135.1	Pseudomonas_protegens_CHA0.GCF_000397205.1	0.19663	0.31607
Pseudomonas_chlororaphis.GCF_001602135.1	Pseudomonas_protegens_Cab57.GCF_000828695.1	0.19571	0.30640
Pseudomonas_chlororaphis.GCF_001602135.1	Pseudomonas_protegens_Pf_5.GCF_000012265.1	0.19803	0.33382
Pseudomonas_chlororaphis_aurantiaca.GCF_000761195.1	Pseudomonas_Os17.GCF_001547895.1	0.19836	0.29907
Pseudomonas_chlororaphis_aurantiaca.GCF_000761195.1	Pseudomonas_St29.GCF_001547915.1	0.19787	0.30409
Pseudomonas_chlororaphis_aurantiaca.GCF_000761195.1	Pseudomonas_protegens_CHA0.GCF_000397205.1	0.19779	0.30747
Pseudomonas_chlororaphis_aurantiaca.GCF_000761195.1	Pseudomonas_protegens_Cab57.GCF_000828695.1	0.19687	0.29780
Pseudomonas_chlororaphis_aurantiaca.GCF_000761195.1	Pseudomonas_protegens_Pf_5.GCF_000012265.1	0.19919	0.32522
Pseudomonas_URMO17WK12_I11.GCF_001511755.1	Pseudomonas_MRSN12121.GCF_000931465.1	0.28873	0.40340
Pseudomonas_URMO17WK12_I11.GCF_001511755.1	Pseudomonas_Os17.GCF_001547895.1	0.31186	0.43491
Pseudomonas_URMO17WK12_I11.GCF_001511755.1	Pseudomonas_St29.GCF_001547915.1	0.31137	0.43993
Pseudomonas_URMO17WK12_I11.GCF_001511755.1	Pseudomonas_chlororaphis.GCF_000698865.1	0.28364	0.38849
Pseudomonas_URMO17WK12_I11.GCF_001511755.1	Pseudomonas_chlororaphis.GCF_000963835.1	0.28874	0.37281
Pseudomonas_URMO17WK12_I11.GCF_001511755.1	Pseudomonas_chlororaphis.GCF_001602135.1	0.28299	0.36684
Pseudomonas_URMO17WK12_I11.GCF_001511755.1	Pseudomonas_chlororaphis_aurantiaca.GCF_000761195.1	0.28415	0.35824
Pseudomonas_URMO17WK12_I11.GCF_001511755.1	Pseudomonas_protegens_CHA0.GCF_000397205.1	0.31129	0.44331
Pseudomonas_URMO17WK12_I11.GCF_001511755.1	Pseudomonas_protegens_Cab57.GCF_000828695.1	0.31037	0.43364
Pseudomonas_URMO17WK12_I11.GCF_001511755.1	Pseudomonas_protegens_Pf_5.GCF_000012265.1	0.31269	0.46106
Pseudomonas_UW4.GCF_000316175.1	Pseudomonas_MRSN12121.GCF_000931465.1	0.26755	0.44445
Pseudomonas_UW4.GCF_000316175.1	Pseudomonas_Os17.GCF_001547895.1	0.29068	0.47596
Pseudomonas_UW4.GCF_000316175.1	Pseudomonas_St29.GCF_001547915.1	0.29019	0.48099
Pseudomonas_UW4.GCF_000316175.1	Pseudomonas_chlororaphis.GCF_000698865.1	0.26246	0.42954
Pseudomonas_UW4.GCF_000316175.1	Pseudomonas_chlororaphis.GCF_000963835.1	0.26756	0.41387
Pseudomonas_UW4.GCF_000316175.1	Pseudomonas_chlororaphis.GCF_001602135.1	0.26181	0.40790
Pseudomonas_UW4.GCF_000316175.1	Pseudomonas_chlororaphis_aurantiaca.GCF_000761195.1	0.26297	0.39930
Pseudomonas_UW4.GCF_000316175.1	Pseudomonas_protegens_CHA0.GCF_000397205.1	0.29011	0.48436
Pseudomonas_UW4.GCF_000316175.1	Pseudomonas_protegens_Cab57.GCF_000828695.1	0.28919	0.47469
Pseudomonas_UW4.GCF_000316175.1	Pseudomonas_protegens_Pf_5.GCF_000012265.1	0.29151	0.50211
Pseudomonas_fluorescens.GCF_001307155.1	Pseudomonas_MRSN12121.GCF_000931465.1	0.23698	0.44165
Pseudomonas_fluorescens.GCF_001307155.1	Pseudomonas_Os17.GCF_001547895.1	0.26011	0.47316
Pseudomonas_fluorescens.GCF_001307155.1	Pseudomonas_St29.GCF_001547915.1	0.25962	0.47818
Pseudomonas_fluorescens.GCF_001307155.1	Pseudomonas_chlororaphis.GCF_000698865.1	0.23189	0.42674
Pseudomonas_fluorescens.GCF_001307155.1	Pseudomonas_chlororaphis.GCF_000963835.1	0.23699	0.41106
Pseudomonas_fluorescens.GCF_001307155.1	Pseudomonas_chlororaphis.GCF_001602135.1	0.23124	0.40509
Pseudomonas_fluorescens.GCF_001307155.1	Pseudomonas_chlororaphis_aurantiaca.GCF_000761195.1	0.23240	0.39649
Pseudomonas_fluorescens.GCF_001307155.1	Pseudomonas_protegens_CHA0.GCF_000397205.1	0.25954	0.48156
Pseudomonas_fluorescens.GCF_001307155.1	Pseudomonas_protegens_Cab57.GCF_000828695.1	0.25862	0.47188
Pseudomonas_fluorescens.GCF_001307155.1	Pseudomonas_protegens_Pf_5.GCF_000012265.1	0.26094	0.49931
Pseudomonas_fluorescens_NCIMB_11764.GCF_000293885.2	Pseudomonas_MRSN12121.GCF_000931465.1	0.27064	0.47054
Pseudomonas_fluorescens_NCIMB_11764.GCF_000293885.2	Pseudomonas_Os17.GCF_001547895.1	0.29376	0.50205
Pseudomonas_fluorescens_NCIMB_11764.GCF_000293885.2	Pseudomonas_St29.GCF_001547915.1	0.29328	0.50707
Pseudomonas_fluorescens_NCIMB_11764.GCF_000293885.2	Pseudomonas_chlororaphis.GCF_000698865.1	0.26555	0.45563
Pseudomonas_fluorescens_NCIMB_11764.GCF_000293885.2	Pseudomonas_chlororaphis.GCF_000963835.1	0.27064	0.43995
Pseudomonas_fluorescens_NCIMB_11764.GCF_000293885.2	Pseudomonas_chlororaphis.GCF_001602135.1	0.26489	0.43398
Pseudomonas_fluorescens_NCIMB_11764.GCF_000293885.2	Pseudomonas_chlororaphis_aurantiaca.GCF_000761195.1	0.26606	0.42538
Pseudomonas_fluorescens_NCIMB_11764.GCF_000293885.2	Pseudomonas_protegens_CHA0.GCF_000397205.1	0.29320	0.51045
Pseudomonas_fluorescens_NCIMB_11764.GCF_000293885.2	Pseudomonas_protegens_Cab57.GCF_000828695.1	0.29227	0.50077
Pseudomonas_fluorescens_NCIMB_11764.GCF_000293885.2	Pseudomonas_protegens_Pf_5.GCF_000012265.1	0.29460	0.52820
Pseudomonas_fluorescens_Pf0_1.GCF_000012445.1	Pseudomonas_MRSN12121.GCF_000931465.1	0.25775	0.38691
Pseudomonas_fluorescens_Pf0_1.GCF_000012445.1	Pseudomonas_Os17.GCF_001547895.1	0.28088	0.41842
Pseudomonas_fluorescens_Pf0_1.GCF_000012445.1	Pseudomonas_St29.GCF_001547915.1	0.28039	0.42344
Pseudomonas_fluorescens_Pf0_1.GCF_000012445.1	Pseudomonas_chlororaphis.GCF_000698865.1	0.25266	0.37200
Pseudomonas_fluorescens_Pf0_1.GCF_000012445.1	Pseudomonas_chlororaphis.GCF_000963835.1	0.25776	0.35632
Pseudomonas_fluorescens_Pf0_1.GCF_000012445.1	Pseudomonas_chlororaphis.GCF_001602135.1	0.25201	0.35036
Pseudomonas_fluorescens_Pf0_1.GCF_000012445.1	Pseudomonas_chlororaphis_aurantiaca.GCF_000761195.1	0.25317	0.34175
Pseudomonas_fluorescens_Pf0_1.GCF_000012445.1	Pseudomonas_protegens_CHA0.GCF_000397205.1	0.28031	0.42682
Pseudomonas_fluorescens_Pf0_1.GCF_000012445.1	Pseudomonas_protegens_Cab57.GCF_000828695.1	0.27939	0.41715
Pseudomonas_fluorescens_Pf0_1.GCF_000012445.1	Pseudomonas_protegens_Pf_5.GCF_000012265.1	0.28171	0.44457
Pseudomonas_mandelii_JR_1.GCF_000257545.3	Pseudomonas_MRSN12121.GCF_000931465.1	0.27992	0.46244
Pseudomonas_mandelii_JR_1.GCF_000257545.3	Pseudomonas_Os17.GCF_001547895.1	0.30305	0.49395
Pseudomonas_mandelii_JR_1.GCF_000257545.3	Pseudomonas_St29.GCF_001547915.1	0.30256	0.49898
Pseudomonas_mandelii_JR_1.GCF_000257545.3	Pseudomonas_chlororaphis.GCF_000698865.1	0.27483	0.44753
Pseudomonas_mandelii_JR_1.GCF_000257545.3	Pseudomonas_chlororaphis.GCF_000963835.1	0.27993	0.43186
Pseudomonas_mandelii_JR_1.GCF_000257545.3	Pseudomonas_chlororaphis.GCF_001602135.1	0.27418	0.42589
Pseudomonas_mandelii_JR_1.GCF_000257545.3	Pseudomonas_chlororaphis_aurantiaca.GCF_000761195.1	0.27534	0.41729
Pseudomonas_mandelii_JR_1.GCF_000257545.3	Pseudomonas_protegens_CHA0.GCF_000397205.1	0.30248	0.50235
Pseudomonas_mandelii_JR_1.GCF_000257545.3	Pseudomonas_protegens_Cab57.GCF_000828695.1	0.30156	0.49268
Pseudomonas_mandelii_JR_1.GCF_000257545.3	Pseudomonas_protegens_Pf_5.GCF_000012265.1	0.30388	0.52010
