# Supplementary material for: Gene gain and loss push prokaryotes beyond the homologous recombination barrier and accelerate genome sequence divergence
Source: Nat Commun. 2019 Nov 26;10:5376. doi: 10.1038/s41467-019-13429-2 (PMC6879757; doi:10.1038/s41467-019-13429-2)
Supplement: Supplementary file 6 — Source Data [file 41467_2019_13429_MOESM6_ESM.zip › Fig3_data.txt]

ATGC	Representative_taxa	tree_depth	tau	tau_CI95_lower_bound	tau_CI95_upper_bound	R2
ATGC001-A	Enterobacter	0.118	0.091	0.074	0.118	0.70
ATGC001-B	Escherichia coli / Salmonella enterica	0.216	0.099	0.076	0.134	0.85
ATGC002	Klebsiella	0.110	0.031	0.026	0.037	0.92
ATGC014	Bacillus thuringiensis / cereus / anthracis	0.068	0.147	0.071	5.864	0.83
ATGC015	Bacillus subtilis / amyloliquefaciens / velezensis	0.174	0.444	0.160	6.473	0.87
ATGC035	Mycoplasma mycoides / capricolum	0.076	0.417	0.266	17.043	0.55
ATGC044	Rickettsia ricketsii / conorii / massiliae	0.011	0.000	0.000	0.001	0.90
ATGC045	Ehrlichia chaffeensis / ruminantium / muris	0.208	0.009	0.000	0.018	0.97
ATGC050	Helicobarcter pylori / H. cetorum	0.160	0.058	0.051	0.066	0.89
ATGC069	Corynebacterium glutamicum / deserti / callunae	0.174	0.438	0.238	5.503	0.80
ATGC071	Pseudomonas putida and related	0.138	0.075	0.064	0.089	0.90
ATGC075	Pseudomonas syringae / cichorii	0.134	0.010	0.001	0.059	0.64
ATGC076	Pseudomonas fluorescens	0.111	0.013	0.000	0.055	0.53
ATGC078	Pseudomonas fluorescens / chlororaphis / protegens	0.137	0.008	0.000	0.016	0.90
ATGC081	Clostridium botulinum / C. sporogenes	0.057	0.037	0.024	5.037	0.90
ATGC088	Burkholderia mallei / pseudomallei / thailandensis	0.051	0.178	0.062	6.982	0.68
ATGC089	Burkholderia cepacia / cenocepacia / multivorans	0.079	0.024	0.000	0.039	0.80
ATGC093	Sulfolobus islandicus / solfataricus	0.070	0.105	0.065	5.117	0.93
ATGC098	Serratia marcescens / liquefaciens / plymuthica	0.109	0.144	0.085	6.971	0.80
ATGC110	Vibrio parahemolyticus / alginolyticus / antiquarius	0.112	0.625	0.146	7.138	0.51
ATGC111	Aeromonas hydrophila / media / salmonicida	0.104	0.070	0.049	0.133	0.87
ATGC120	Shewanella baltica / putrefaciens / oneidensis	0.158	0.171	0.133	5.171	0.64
ATGC123	Rhizobium leguminosarum / etli	0.082	0.055	0.000	5.055	0.52
ATGC127	Yersinia pestis / pseudotuberculosis / enterocolitica	0.168	0.251	0.101	5.317	0.95
ATGC134	Xanthomonas campestris / citri	0.098	0.283	0.166	8.326	0.93
ATGC137	Neisseria meningitidis	0.022	0.001	0.000	0.002	0.89
ATGC138	Francisella tularensis / philomiragia / noatunensis	0.167	0.208	0.118	1.576	0.75
ATGC149	Acinetobacter baumanii / pittii	0.090	0.505	0.423	5.505	0.81
ATGC188	Ralstonia solanacearum / mannitolilytica / pickettii	0.113	0.000	0.000	0.006	0.93
ATGC190	Alteromonas mediterranea / macleodii	0.128	0.254	0.144	5.265	0.70
ATGC201	Bartonella	0.171	0.762	0.287	21.845	0.59
ATGC261	Fusobacterium nucleatum / hwasookii	0.079	0.032	0.020	0.051	0.74
ATGC290	Bacillus pumilus	0.074	0.424	0.115	5.424	0.48
ATGC296	Streptococcus anginosus / constellatus / intermedius	0.083	0.304	0.166	5.304	0.77
