# Supplementary material for: Gene gain and loss push prokaryotes beyond the homologous recombination barrier and accelerate genome sequence divergence
Source: Nat Commun. 2019 Nov 26;10:5376. doi: 10.1038/s41467-019-13429-2 (PMC6879757; doi:10.1038/s41467-019-13429-2)
Supplement: Supplementary file 6 — Source Data [file 41467_2019_13429_MOESM6_ESM.zip › Fig4_data.txt]

# Relevant data corresponding to figure 4. Delays (tau) were classified as short/long (S/L) depending on whether they were lesser/greater than the sequence similarity tree depth.
# ATGC	tau	SD_evolutionary_rates	relative_rate_of_gene_turnover	delay_class
ATGC001-A	0.0909340000000000	NaN	0.382309000000000	S
ATGC001-B	0.0989910000000000	0.234981231911259	0.438533000000000	S
ATGC002	0.0308195000000000	0.309942886788253	1.75100000000000	S
ATGC014	0.147476000000000	0.0885552346254133	0.634078000000000	L
ATGC015	0.443866500000000	0.305661832969090	0.223274000000000	L
ATGC035	0.417046000000000	0.319579983482605	0.568038000000000	L
ATGC044	2.00000000000000e-06	0.0184414976302571	17.0630000000000	S
ATGC045	0.00864150000000000	0.342554127904827	0.515783000000000	S
ATGC050	0.0581595000000000	0.270523553030178	1.10110100000000	S
ATGC069	0.437964000000000	0.304951121267155	0.318937000000000	L
ATGC071	0.0753725000000000	0.0599017133648673	0.894376000000000	S
ATGC075	0.0102360000000000	0.255104002675639	2.01532000000000	S
ATGC076	0.0128290000000000	NaN	1.80030600000000	S
ATGC078	0.00835500000000000	0	1.49816900000000	S
ATGC081	0.0369745000000000	0.193708038832624	1.88417500000000	S
ATGC088	0.177892500000000	0.410448832740980	0.888124000000000	L
ATGC089	0.0236330000000000	0	1.75528800000000	S
ATGC093	0.104799500000000	NaN	1.40209400000000	L
ATGC098	0.144354500000000	0.163005762020374	0.673952000000000	L
ATGC110	0.624762000000000	0.323177187285816	0.128737000000000	L
ATGC111	0.0695235000000000	0.322043852426296	1.04700300000000	S
ATGC120	0.170641000000000	0.221314610675994	0.511288000000000	L
ATGC123	0.0549030000000000	0	1.66622700000000	S
ATGC127	0.251210000000000	0.220330336350215	0.638901000000000	L
ATGC134	0.283422500000000	0.280543249773781	0.302550000000000	L
ATGC137	0.000745500000000000	NaN	6.17395400000000	S
ATGC138	0.207632000000000	0.359527285041383	0.670686000000000	L
ATGC149	0.504650500000000	0.373758356067629	0.264069000000000	L
ATGC188	0	0.188754869501842	3.30219900000000	S
ATGC190	0.254197000000000	0.455612088567222	0.452741000000000	L
ATGC201	0.762044000000000	0.524080109653833	0.153219000000000	L
ATGC261	0.0320205000000000	0	2.03624500000000	S
ATGC290	0.423558500000000	0.422581359136792	0.156284000000000	L
ATGC296	0.303715500000000	NaN	0.696126000000000	L
